# Supplementary material for: Authoritative subspecies diagnosis tool for European honey bees based on ancestry informative SNPs
Source: BMC Genomics. 2021 Feb 3;22:101. doi: 10.1186/s12864-021-07379-7 (PMC7860026; doi:10.1186/s12864-021-07379-7)
Supplement: Supplementary file 1 — Additional file 1. Honey bee subspecies informative markers. SNP information and genomic position of the 4165 SNPs selected in this study to differentiate European honey bee subspecies. [file 12864_2021_7379_MOESM1_ESM.txt]

##fileformat=	VCFv4.1
##fileDate=	20202209
##handle=	Subspecies_European_honeybee_SNPs
##batch=	Illumina Whole Genome Sequencing-Poolseq
##reference=	GCF_000002195.4_Amel_4.5_genomic
##INFO=	<ID=VRT,Number=1,Type=Integer,Description=�Variation type, 1 - SNV: single nucleotide variation, 2 - DIV: deletion/insertion variation, 3 - HETEROZYGOUS: variable, but undefined at nucleotide level, 4 - STR: short tandem repeat (microsatellite) variation, 5 - NAMED: insertion/deletion variation of named repetitive element, 6 - NO VARIATON: sequence scanned for variation, but none observed, 7 - MI…
##FORMAT=
#CHROM	POS	ID	REF	ALT	QUAL	FILTER	INFO
NC-007070.3	10930297	SBWP3_1	A	G	.	.	VRT=1
NC-007070.3	11407	SBWP3_2	A	C	.	.	VRT=1
NC-007070.3	13157869	SBWP3_3	A	C	.	.	VRT=1
NC-007070.3	13445450	SBWP3_4	A	G	.	.	VRT=1
NC-007070.3	13635427	SBWP3_5	T	A	.	.	VRT=1
NC-007070.3	14918807	SBWP3_6	T	C	.	.	VRT=1
NC-007070.3	15704827	SBWP3_7	A	G	.	.	VRT=1
NC-007070.3	15705575	SBWP3_8	T	G	.	.	VRT=1
NC-007070.3	15707599	SBWP3_9	T	C	.	.	VRT=1
NC-007070.3	17959913	SBWP3_10	A	T	.	.	VRT=1
NC-007070.3	18778445	SBWP3_11	A	G	.	.	VRT=1
NC-007070.3	19266170	SBWP3_12	A	G	.	.	VRT=1
NC-007070.3	20818454	SBWP3_13	A	G	.	.	VRT=1
NC-007070.3	2175573	SBWP3_14	A	G	.	.	VRT=1
NC-007070.3	21793535	SBWP3_15	T	C	.	.	VRT=1
NC-007070.3	22430942	SBWP3_16	T	G	.	.	VRT=1
NC-007070.3	24817893	SBWP3_17	A	G	.	.	VRT=1
NC-007070.3	25150525	SBWP3_18	T	C	.	.	VRT=1
NC-007070.3	25259064	SBWP3_19	T	C	.	.	VRT=1
NC-007070.3	29252415	SBWP3_20	A	G	.	.	VRT=1
NC-007070.3	2992313	SBWP3_21	A	G	.	.	VRT=1
NC-007070.3	3245896	SBWP3_22	A	G	.	.	VRT=1
NC-007070.3	3245898	SBWP3_23	T	A	.	.	VRT=1
NC-007070.3	3273640	SBWP3_24	T	C	.	.	VRT=1
NC-007070.3	3657870	SBWP3_25	A	G	.	.	VRT=1
NC-007070.3	4110316	SBWP3_26	T	C	.	.	VRT=1
NC-007070.3	4326832	SBWP3_27	A	G	.	.	VRT=1
NC-007070.3	4326833	SBWP3_28	T	C	.	.	VRT=1
NC-007070.3	4355318	SBWP3_29	A	G	.	.	VRT=1
NC-007070.3	5023123	SBWP3_30	T	A	.	.	VRT=1
NC-007070.3	7331869	SBWP3_31	T	C	.	.	VRT=1
NC-007070.3	7593	SBWP3_32	T	C	.	.	VRT=1
NC-007071.3	10011352	SBWP3_33	T	C	.	.	VRT=1
NC-007071.3	10023155	SBWP3_34	A	G	.	.	VRT=1
NC-007071.3	10025433	SBWP3_35	A	G	.	.	VRT=1
NC-007071.3	10026397	SBWP3_36	A	G	.	.	VRT=1
NC-007071.3	10034139	SBWP3_37	T	C	.	.	VRT=1
NC-007071.3	10034149	SBWP3_38	T	A	.	.	VRT=1
NC-007071.3	10037344	SBWP3_39	A	G	.	.	VRT=1
NC-007071.3	10619809	SBWP3_40	A	G	.	.	VRT=1
NC-007071.3	12521492	SBWP3_41	A	G	.	.	VRT=1
NC-007071.3	13135431	SBWP3_42	A	G	.	.	VRT=1
NC-007071.3	14107527	SBWP3_43	T	C	.	.	VRT=1
NC-007071.3	1844468	SBWP3_44	T	A	.	.	VRT=1
NC-007071.3	19876	SBWP3_45	A	G	.	.	VRT=1
NC-007071.3	6226014	SBWP3_46	A	G	.	.	VRT=1
NC-007071.3	6230577	SBWP3_47	A	G	.	.	VRT=1
NC-007071.3	6241116	SBWP3_48	A	G	.	.	VRT=1
NC-007071.3	7961825	SBWP3_49	T	C	.	.	VRT=1
NC-007071.3	7969378	SBWP3_50	A	G	.	.	VRT=1
NC-007071.3	9735064	SBWP3_51	A	G	.	.	VRT=1
NC-007071.3	991870	SBWP3_52	A	G	.	.	VRT=1
NC-007072.3	10115109	SBWP3_53	A	G	.	.	VRT=1
NC-007072.3	10440777	SBWP3_54	A	G	.	.	VRT=1
NC-007072.3	10440784	SBWP3_55	T	C	.	.	VRT=1
NC-007072.3	12245704	SBWP3_56	G	C	.	.	VRT=1
NC-007072.3	1949770	SBWP3_57	A	G	.	.	VRT=1
NC-007072.3	2251839	SBWP3_58	A	G	.	.	VRT=1
NC-007072.3	3403254	SBWP3_59	A	G	.	.	VRT=1
NC-007072.3	4053167	SBWP3_60	A	G	.	.	VRT=1
NC-007072.3	4738413	SBWP3_61	T	C	.	.	VRT=1
NC-007072.3	4877777	SBWP3_62	T	C	.	.	VRT=1
NC-007072.3	5331427	SBWP3_63	A	G	.	.	VRT=1
NC-007072.3	5431663	SBWP3_64	T	C	.	.	VRT=1
NC-007072.3	5884105	SBWP3_65	T	C	.	.	VRT=1
NC-007072.3	8745890	SBWP3_66	T	G	.	.	VRT=1
NC-007072.3	8993766	SBWP3_67	A	G	.	.	VRT=1
NC-007072.3	9009625	SBWP3_68	A	G	.	.	VRT=1
NC-007072.3	9337009	SBWP3_69	A	G	.	.	VRT=1
NC-007072.3	9658987	SBWP3_70	T	G	.	.	VRT=1
NC-007072.3	9854769	SBWP3_71	T	C	.	.	VRT=1
NC-007073.3	10511092	SBWP3_72	T	C	.	.	VRT=1
NC-007073.3	10643427	SBWP3_73	A	T	.	.	VRT=1
NC-007073.3	12175136	SBWP3_74	T	G	.	.	VRT=1
NC-007073.3	12175144	SBWP3_75	A	G	.	.	VRT=1
NC-007073.3	12209816	SBWP3_76	T	A	.	.	VRT=1
NC-007073.3	12209823	SBWP3_77	T	C	.	.	VRT=1
NC-007073.3	1246231	SBWP3_78	A	G	.	.	VRT=1
NC-007073.3	12475947	SBWP3_79	T	C	.	.	VRT=1
NC-007073.3	368170	SBWP3_80	A	G	.	.	VRT=1
NC-007073.3	3944445	SBWP3_81	T	A	.	.	VRT=1
NC-007073.3	4424767	SBWP3_82	A	G	.	.	VRT=1
NC-007073.3	4619800	SBWP3_83	T	C	.	.	VRT=1
NC-007073.3	634357	SBWP3_84	T	C	.	.	VRT=1
NC-007073.3	7077349	SBWP3_85	T	C	.	.	VRT=1
NC-007073.3	7129196	SBWP3_86	T	G	.	.	VRT=1
NC-007073.3	7129200	SBWP3_87	T	C	.	.	VRT=1
NC-007073.3	8729169	SBWP3_88	T	C	.	.	VRT=1
NC-007073.3	8729171	SBWP3_89	T	C	.	.	VRT=1
NC-007073.3	8927129	SBWP3_90	T	C	.	.	VRT=1
NC-007073.3	8945327	SBWP3_91	A	G	.	.	VRT=1
NC-007073.3	9263134	SBWP3_92	A	G	.	.	VRT=1
NC-007073.3	9263852	SBWP3_93	A	G	.	.	VRT=1
NC-007074.3	10179314	SBWP3_94	T	G	.	.	VRT=1
NC-007074.3	1021362	SBWP3_95	T	C	.	.	VRT=1
NC-007074.3	1021378	SBWP3_96	T	C	.	.	VRT=1
NC-007074.3	10666531	SBWP3_97	T	C	.	.	VRT=1
NC-007074.3	11453619	SBWP3_98	T	C	.	.	VRT=1
NC-007074.3	12476265	SBWP3_99	A	G	.	.	VRT=1
NC-007074.3	12878157	SBWP3_100	T	C	.	.	VRT=1
NC-007074.3	1881756	SBWP3_101	A	G	.	.	VRT=1
NC-007074.3	1881768	SBWP3_102	C	G	.	.	VRT=1
NC-007074.3	1963332	SBWP3_103	A	C	.	.	VRT=1
NC-007074.3	4834203	SBWP3_104	A	G	.	.	VRT=1
NC-007074.3	510211	SBWP3_105	A	G	.	.	VRT=1
NC-007074.3	5423936	SBWP3_106	A	G	.	.	VRT=1
NC-007074.3	79941	SBWP3_107	A	G	.	.	VRT=1
NC-007074.3	9023225	SBWP3_108	T	C	.	.	VRT=1
NC-007074.3	9383236	SBWP3_109	T	C	.	.	VRT=1
NC-007075.3	11246354	SBWP3_110	T	G	.	.	VRT=1
NC-007075.3	1159739	SBWP3_111	T	C	.	.	VRT=1
NC-007075.3	11884544	SBWP3_112	T	C	.	.	VRT=1
NC-007075.3	12096670	SBWP3_113	T	G	.	.	VRT=1
NC-007075.3	13110072	SBWP3_114	A	G	.	.	VRT=1
NC-007075.3	13507890	SBWP3_115	A	G	.	.	VRT=1
NC-007075.3	13714224	SBWP3_116	T	C	.	.	VRT=1
NC-007075.3	14078664	SBWP3_117	T	C	.	.	VRT=1
NC-007075.3	14140502	SBWP3_118	T	C	.	.	VRT=1
NC-007075.3	15002552	SBWP3_119	A	G	.	.	VRT=1
NC-007075.3	15268504	SBWP3_120	T	A	.	.	VRT=1
NC-007075.3	15343098	SBWP3_121	A	G	.	.	VRT=1
NC-007075.3	15343279	SBWP3_122	A	G	.	.	VRT=1
NC-007075.3	15812132	SBWP3_123	T	C	.	.	VRT=1
NC-007075.3	15897784	SBWP3_124	T	C	.	.	VRT=1
NC-007075.3	1600506	SBWP3_125	A	G	.	.	VRT=1
NC-007075.3	1600540	SBWP3_126	T	C	.	.	VRT=1
NC-007075.3	16777395	SBWP3_127	T	C	.	.	VRT=1
NC-007075.3	17363485	SBWP3_128	A	G	.	.	VRT=1
NC-007075.3	17370867	SBWP3_129	A	G	.	.	VRT=1
NC-007075.3	17371965	SBWP3_130	A	G	.	.	VRT=1
NC-007075.3	17371966	SBWP3_131	A	G	.	.	VRT=1
NC-007075.3	18366640	SBWP3_132	T	C	.	.	VRT=1
NC-007075.3	2327993	SBWP3_133	A	G	.	.	VRT=1
NC-007075.3	3203104	SBWP3_134	T	C	.	.	VRT=1
NC-007075.3	6263806	SBWP3_135	A	G	.	.	VRT=1
NC-007075.3	6270308	SBWP3_136	T	C	.	.	VRT=1
NC-007075.3	630535	SBWP3_137	A	C	.	.	VRT=1
NC-007076.3	10939700	SBWP3_138	T	G	.	.	VRT=1
NC-007076.3	11331355	SBWP3_139	A	T	.	.	VRT=1
NC-007076.3	11560836	SBWP3_140	G	C	.	.	VRT=1
NC-007076.3	11560839	SBWP3_141	T	G	.	.	VRT=1
NC-007076.3	11560844	SBWP3_142	T	C	.	.	VRT=1
NC-007076.3	11821129	SBWP3_143	T	C	.	.	VRT=1
NC-007076.3	11823278	SBWP3_144	A	G	.	.	VRT=1
NC-007076.3	12285636	SBWP3_145	G	C	.	.	VRT=1
NC-007076.3	1388358	SBWP3_146	T	C	.	.	VRT=1
NC-007076.3	2036855	SBWP3_147	T	G	.	.	VRT=1
NC-007076.3	3513091	SBWP3_148	T	C	.	.	VRT=1
NC-007076.3	3513097	SBWP3_149	T	C	.	.	VRT=1
NC-007076.3	3555128	SBWP3_150	T	C	.	.	VRT=1
NC-007076.3	3562474	SBWP3_151	A	G	.	.	VRT=1
NC-007076.3	6253556	SBWP3_152	A	G	.	.	VRT=1
NC-007076.3	806280	SBWP3_153	A	G	.	.	VRT=1
NC-007077.3	10233244	SBWP3_154	A	G	.	.	VRT=1
NC-007077.3	10243151	SBWP3_155	T	C	.	.	VRT=1
NC-007077.3	10243167	SBWP3_156	T	C	.	.	VRT=1
NC-007077.3	10607861	SBWP3_157	T	C	.	.	VRT=1
NC-007077.3	10984127	SBWP3_158	A	G	.	.	VRT=1
NC-007077.3	10984131	SBWP3_159	T	C	.	.	VRT=1
NC-007077.3	10984136	SBWP3_160	A	G	.	.	VRT=1
NC-007077.3	11497433	SBWP3_161	A	G	.	.	VRT=1
NC-007077.3	11502065	SBWP3_162	T	C	.	.	VRT=1
NC-007077.3	11502167	SBWP3_163	T	C	.	.	VRT=1
NC-007077.3	12174420	SBWP3_164	T	C	.	.	VRT=1
NC-007077.3	164516	SBWP3_165	T	C	.	.	VRT=1
NC-007077.3	164635	SBWP3_166	T	C	.	.	VRT=1
NC-007077.3	4533559	SBWP3_167	A	G	.	.	VRT=1
NC-007077.3	4533563	SBWP3_168	A	G	.	.	VRT=1
NC-007077.3	5950710	SBWP3_169	A	G	.	.	VRT=1
NC-007077.3	643411	SBWP3_170	T	C	.	.	VRT=1
NC-007077.3	657082	SBWP3_171	A	G	.	.	VRT=1
NC-007077.3	7371631	SBWP3_172	T	C	.	.	VRT=1
NC-007077.3	7715676	SBWP3_173	T	C	.	.	VRT=1
NC-007077.3	835808	SBWP3_174	T	C	.	.	VRT=1
NC-007077.3	8848087	SBWP3_175	T	C	.	.	VRT=1
NC-007077.3	9592565	SBWP3_176	A	G	.	.	VRT=1
NC-007078.3	10151791	SBWP3_177	T	C	.	.	VRT=1
NC-007078.3	11019699	SBWP3_178	A	G	.	.	VRT=1
NC-007078.3	1730437	SBWP3_179	T	C	.	.	VRT=1
NC-007078.3	3686080	SBWP3_180	A	G	.	.	VRT=1
NC-007078.3	4746316	SBWP3_181	A	G	.	.	VRT=1
NC-007078.3	4746324	SBWP3_182	T	C	.	.	VRT=1
NC-007078.3	4749638	SBWP3_183	A	G	.	.	VRT=1
NC-007078.3	4933703	SBWP3_184	T	G	.	.	VRT=1
NC-007078.3	5012397	SBWP3_185	T	C	.	.	VRT=1
NC-007078.3	5557170	SBWP3_186	T	C	.	.	VRT=1
NC-007078.3	5559720	SBWP3_187	T	C	.	.	VRT=1
NC-007078.3	6260960	SBWP3_188	T	C	.	.	VRT=1
NC-007078.3	6284979	SBWP3_189	T	C	.	.	VRT=1
NC-007078.3	9661988	SBWP3_190	T	C	.	.	VRT=1
NC-007078.3	9732279	SBWP3_191	T	C	.	.	VRT=1
NC-007079.3	11798433	SBWP3_192	T	A	.	.	VRT=1
NC-007079.3	11798729	SBWP3_193	T	C	.	.	VRT=1
NC-007079.3	11799128	SBWP3_194	T	G	.	.	VRT=1
NC-007079.3	12007217	SBWP3_195	A	G	.	.	VRT=1
NC-007079.3	12007257	SBWP3_196	T	C	.	.	VRT=1
NC-007079.3	12473010	SBWP3_197	T	C	.	.	VRT=1
NC-007079.3	12510323	SBWP3_198	T	C	.	.	VRT=1
NC-007079.3	1291313	SBWP3_199	T	C	.	.	VRT=1
NC-007079.3	40	SBWP3_200	A	C	.	.	VRT=1
NC-007079.3	4280944	SBWP3_201	T	C	.	.	VRT=1
NC-007079.3	4978696	SBWP3_202	A	G	.	.	VRT=1
NC-007079.3	4980860	SBWP3_203	T	C	.	.	VRT=1
NC-007079.3	4981264	SBWP3_204	T	C	.	.	VRT=1
NC-007079.3	587817	SBWP3_205	A	C	.	.	VRT=1
NC-007079.3	6639168	SBWP3_206	T	C	.	.	VRT=1
NC-007079.3	7094429	SBWP3_207	T	C	.	.	VRT=1
NC-007079.3	8852572	SBWP3_208	T	C	.	.	VRT=1
NC-007080.3	10580347	SBWP3_209	A	G	.	.	VRT=1
NC-007080.3	11300548	SBWP3_210	T	C	.	.	VRT=1
NC-007080.3	11522095	SBWP3_211	T	C	.	.	VRT=1
NC-007080.3	11683868	SBWP3_212	A	G	.	.	VRT=1
NC-007080.3	12293849	SBWP3_213	T	C	.	.	VRT=1
NC-007080.3	12357785	SBWP3_214	T	C	.	.	VRT=1
NC-007080.3	1334155	SBWP3_215	A	G	.	.	VRT=1
NC-007080.3	14304532	SBWP3_216	A	G	.	.	VRT=1
NC-007080.3	14305861	SBWP3_217	T	C	.	.	VRT=1
NC-007080.3	1499407	SBWP3_218	A	G	.	.	VRT=1
NC-007080.3	1671720	SBWP3_219	A	G	.	.	VRT=1
NC-007080.3	1671750	SBWP3_220	T	G	.	.	VRT=1
NC-007080.3	1671751	SBWP3_221	T	C	.	.	VRT=1
NC-007080.3	2064756	SBWP3_222	G	C	.	.	VRT=1
NC-007080.3	2547614	SBWP3_223	T	C	.	.	VRT=1
NC-007080.3	5345244	SBWP3_224	T	C	.	.	VRT=1
NC-007080.3	5526090	SBWP3_225	A	G	.	.	VRT=1
NC-007080.3	6912962	SBWP3_226	T	C	.	.	VRT=1
NC-007080.3	912180	SBWP3_227	T	C	.	.	VRT=1
NC-007081.3	10145185	SBWP3_228	T	A	.	.	VRT=1
NC-007081.3	10243361	SBWP3_229	T	C	.	.	VRT=1
NC-007081.3	1104376	SBWP3_230	A	G	.	.	VRT=1
NC-007081.3	1971663	SBWP3_231	A	G	.	.	VRT=1
NC-007081.3	1993253	SBWP3_232	A	G	.	.	VRT=1
NC-007081.3	2244393	SBWP3_233	T	C	.	.	VRT=1
NC-007081.3	267104	SBWP3_234	C	G	.	.	VRT=1
NC-007081.3	3272406	SBWP3_235	C	G	.	.	VRT=1
NC-007081.3	3703022	SBWP3_236	A	G	.	.	VRT=1
NC-007081.3	4180657	SBWP3_237	T	C	.	.	VRT=1
NC-007081.3	5447039	SBWP3_238	A	G	.	.	VRT=1
NC-007081.3	6714344	SBWP3_239	A	G	.	.	VRT=1
NC-007081.3	7682562	SBWP3_240	T	C	.	.	VRT=1
NC-007081.3	7690109	SBWP3_241	A	T	.	.	VRT=1
NC-007081.3	7690110	SBWP3_242	A	G	.	.	VRT=1
NC-007081.3	7861057	SBWP3_243	A	G	.	.	VRT=1
NC-007082.3	1142738	SBWP3_244	T	A	.	.	VRT=1
NC-007082.3	5353042	SBWP3_245	A	G	.	.	VRT=1
NC-007082.3	6798779	SBWP3_246	T	A	.	.	VRT=1
NC-007082.3	8569706	SBWP3_247	G	C	.	.	VRT=1
NC-007082.3	8569971	SBWP3_248	A	G	.	.	VRT=1
NC-007082.3	8671550	SBWP3_249	T	C	.	.	VRT=1
NC-007082.3	8671580	SBWP3_250	T	C	.	.	VRT=1
NC-007082.3	9426427	SBWP3_251	A	G	.	.	VRT=1
NC-007083.3	2172480	SBWP3_252	T	C	.	.	VRT=1
NC-007083.3	2373902	SBWP3_253	T	A	.	.	VRT=1
NC-007083.3	2437715	SBWP3_254	A	G	.	.	VRT=1
NC-007083.3	4150754	SBWP3_255	T	C	.	.	VRT=1
NC-007083.3	5449319	SBWP3_256	A	G	.	.	VRT=1
NC-007083.3	5449340	SBWP3_257	T	C	.	.	VRT=1
NC-007083.3	6300211	SBWP3_258	A	G	.	.	VRT=1
NC-007083.3	7520786	SBWP3_259	T	C	.	.	VRT=1
NC-007084.3	1114421	SBWP3_260	T	C	.	.	VRT=1
NC-007084.3	1372298	SBWP3_261	T	C	.	.	VRT=1
NC-007084.3	1623162	SBWP3_262	T	C	.	.	VRT=1
NC-007084.3	1625514	SBWP3_263	T	A	.	.	VRT=1
NC-007084.3	2148628	SBWP3_264	T	A	.	.	VRT=1
NC-007084.3	3284096	SBWP3_265	T	C	.	.	VRT=1
NC-007084.3	3285263	SBWP3_266	A	G	.	.	VRT=1
NC-007084.3	3926654	SBWP3_267	A	G	.	.	VRT=1
NC-007084.3	4156971	SBWP3_268	T	C	.	.	VRT=1
NC-007084.3	520305	SBWP3_269	A	G	.	.	VRT=1
NC-007084.3	5258687	SBWP3_270	A	G	.	.	VRT=1
NC-007084.3	5380080	SBWP3_271	A	G	.	.	VRT=1
NC-007084.3	5380173	SBWP3_272	T	C	.	.	VRT=1
NC-007084.3	549827	SBWP3_273	T	C	.	.	VRT=1
NC-007084.3	6471517	SBWP3_274	G	C	.	.	VRT=1
NC-007084.3	8897927	SBWP3_275	T	G	.	.	VRT=1
NC-007085.3	1245923	SBWP3_276	T	C	.	.	VRT=1
NC-007085.3	1264326	SBWP3_277	T	C	.	.	VRT=1
NC-007085.3	444418	SBWP3_278	A	G	.	.	VRT=1
NC-007085.3	5273189	SBWP3_279	T	A	.	.	VRT=1
NC-007085.3	5583590	SBWP3_280	G	C	.	.	VRT=1
NC-007085.3	6192913	SBWP3_281	T	G	.	.	VRT=1
NC-007085.3	6201314	SBWP3_282	A	G	.	.	VRT=1
NC-007085.3	6520685	SBWP3_283	T	C	.	.	VRT=1
NW-003378186.1	321585	SBWP3_284	T	A	.	.	VRT=1
NW-003378186.1	321593	SBWP3_285	T	A	.	.	VRT=1
NW-003378189.1	149734	SBWP3_286	T	C	.	.	VRT=1
NW-003378190.1	257705	SBWP3_287	A	C	.	.	VRT=1
NW-003378195.1	35320	SBWP3_288	A	G	.	.	VRT=1
NW-003378203.1	28845	SBWP3_289	T	C	.	.	VRT=1
NW-003378212.1	41018	SBWP3_290	A	G	.	.	VRT=1
NW-003378214.1	168735	SBWP3_291	A	C	.	.	VRT=1
NW-003378222.1	49758	SBWP3_292	T	G	.	.	VRT=1
NW-003378232.1	185877	SBWP3_293	T	C	.	.	VRT=1
NW-003378234.1	110713	SBWP3_294	T	C	.	.	VRT=1
NW-003378238.1	32558	SBWP3_295	T	C	.	.	VRT=1
NW-003378249.1	42467	SBWP3_296	A	C	.	.	VRT=1
NW-003378249.1	42483	SBWP3_297	T	C	.	.	VRT=1
NW-003378249.1	42910	SBWP3_298	A	G	.	.	VRT=1
NW-003378249.1	42964	SBWP3_299	T	C	.	.	VRT=1
NW-003378257.1	71482	SBWP3_300	T	C	.	.	VRT=1
NW-003378262.1	49655	SBWP3_301	C	G	.	.	VRT=1
NW-003378267.1	24740	SBWP3_302	A	G	.	.	VRT=1
NW-003378271.1	112566	SBWP3_303	A	G	.	.	VRT=1
NW-003378271.1	74196	SBWP3_304	A	G	.	.	VRT=1
NW-003378271.1	92165	SBWP3_305	T	C	.	.	VRT=1
NW-003378273.1	61319	SBWP3_306	T	C	.	.	VRT=1
NW-003378274.1	59426	SBWP3_307	T	C	.	.	VRT=1
NW-003378279.1	101733	SBWP3_308	T	G	.	.	VRT=1
NW-003378287.1	5643	SBWP3_309	A	G	.	.	VRT=1
NW-003378291.1	17678	SBWP3_310	A	G	.	.	VRT=1
NW-003378291.1	17709	SBWP3_311	A	G	.	.	VRT=1
NW-003378298.1	23027	SBWP3_312	A	C	.	.	VRT=1
NW-003378316.1	15033	SBWP3_313	T	C	.	.	VRT=1
NW-003378316.1	21025	SBWP3_314	T	C	.	.	VRT=1
NW-003378316.1	29444	SBWP3_315	A	G	.	.	VRT=1
NW-003378316.1	3250	SBWP3_316	T	C	.	.	VRT=1
NW-003378316.1	58577	SBWP3_317	T	C	.	.	VRT=1
NW-003378317.1	36334	SBWP3_318	A	G	.	.	VRT=1
NW-003378324.1	49992	SBWP3_319	T	C	.	.	VRT=1
NW-003378324.1	54910	SBWP3_320	T	C	.	.	VRT=1
NW-003378334.1	2613	SBWP3_321	T	C	.	.	VRT=1
NW-003378334.1	44513	SBWP3_322	A	T	.	.	VRT=1
NW-003378334.1	45261	SBWP3_323	T	C	.	.	VRT=1
NW-003378334.1	45328	SBWP3_324	A	C	.	.	VRT=1
NW-003378334.1	45564	SBWP3_325	T	C	.	.	VRT=1
NW-003378334.1	4850	SBWP3_326	T	C	.	.	VRT=1
NW-003378346.1	8387	SBWP3_327	T	G	.	.	VRT=1
NW-003378347.1	63609	SBWP3_328	A	G	.	.	VRT=1
NW-003378347.1	67640	SBWP3_329	C	G	.	.	VRT=1
NW-003378347.1	81329	SBWP3_330	A	G	.	.	VRT=1
NW-003378348.1	5409	SBWP3_331	A	G	.	.	VRT=1
NW-003378365.1	11646	SBWP3_332	A	G	.	.	VRT=1
NW-003378371.1	28104	SBWP3_333	A	G	.	.	VRT=1
NW-003378422.1	4890	SBWP3_334	T	C	.	.	VRT=1
NW-003378434.1	17457	SBWP3_335	A	G	.	.	VRT=1
NW-003378445.1	345	SBWP3_336	T	C	.	.	VRT=1
NW-003378446.1	11757	SBWP3_337	A	G	.	.	VRT=1
NW-003378565.1	4899	SBWP3_338	T	C	.	.	VRT=1
NW-003378565.1	4903	SBWP3_339	C	G	.	.	VRT=1
NW-003378588.1	12257	SBWP3_340	T	C	.	.	VRT=1
NW-003378627.1	3091	SBWP3_341	A	G	.	.	VRT=1
NW-003378629.1	10992	SBWP3_342	G	C	.	.	VRT=1
NW-003378777.1	1815	SBWP3_343	A	G	.	.	VRT=1
NW-003378799.1	2130	SBWP3_344	T	C	.	.	VRT=1
NW-003378799.1	2132	SBWP3_345	A	G	.	.	VRT=1
NW-003378799.1	2138	SBWP3_346	T	C	.	.	VRT=1
NW-003378799.1	2156	SBWP3_347	A	G	.	.	VRT=1
NW-003378799.1	2170	SBWP3_348	T	A	.	.	VRT=1
NW-003378799.1	3124	SBWP3_349	A	G	.	.	VRT=1
NW-003379123.1	326	SBWP3_350	A	G	.	.	VRT=1
NW-003379123.1	413	SBWP3_351	A	G	.	.	VRT=1
NW-003379123.1	431	SBWP3_352	A	G	.	.	VRT=1
NW-003379123.1	435	SBWP3_353	A	G	.	.	VRT=1
NW-003379123.1	436	SBWP3_354	A	G	.	.	VRT=1
NW-003379123.1	445	SBWP3_355	G	C	.	.	VRT=1
NW-003379123.1	455	SBWP3_356	A	T	.	.	VRT=1
NW-003379211.1	910	SBWP3_357	T	C	.	.	VRT=1
NW-003379383.1	1833	SBWP3_358	T	C	.	.	VRT=1
NW-003379728.1	1885	SBWP3_359	T	C	.	.	VRT=1
NW-003379790.1	4808	SBWP3_360	T	C	.	.	VRT=1
NW-003379895.1	1288	SBWP3_361	A	G	.	.	VRT=1
NW-003379991.1	698	SBWP3_362	A	T	.	.	VRT=1
NW-003379991.1	700	SBWP3_363	T	G	.	.	VRT=1
NW-003379991.1	708	SBWP3_364	A	T	.	.	VRT=1
NW-003379992.1	13878	SBWP3_365	A	G	.	.	VRT=1
NW-003379992.1	13880	SBWP3_366	A	G	.	.	VRT=1
NW-003379999.1	3202	SBWP3_367	T	C	.	.	VRT=1
NW-003380026.1	3157	SBWP3_368	T	C	.	.	VRT=1
NW-003380187.1	502	SBWP3_369	T	C	.	.	VRT=1
NW-003380196.1	785	SBWP3_370	T	C	.	.	VRT=1
NW-003380690.1	2338	SBWP3_371	A	G	.	.	VRT=1
NW-003380971.1	4457	SBWP3_372	A	G	.	.	VRT=1
NW-003381146.1	4406	SBWP3_373	T	C	.	.	VRT=1
NW-003381155.1	1165	SBWP3_374	T	C	.	.	VRT=1
NW-003381155.1	981	SBWP3_375	A	G	.	.	VRT=1
NW-003381176.1	2524	SBWP3_376	G	C	.	.	VRT=1
NW-003381509.1	2712	SBWP3_377	T	C	.	.	VRT=1
NW-003381707.1	7424	SBWP3_378	T	C	.	.	VRT=1
NW-003381725.1	1885	SBWP3_379	T	C	.	.	VRT=1
NW-003381797.1	1510	SBWP3_380	A	C	.	.	VRT=1
NW-003381810.1	1490	SBWP3_381	T	C	.	.	VRT=1
NW-003381829.1	783	SBWP3_382	T	A	.	.	VRT=1
NW-003381948.1	63	SBWP3_383	T	C	.	.	VRT=1
NW-003382005.1	10086	SBWP3_384	T	G	.	.	VRT=1
NW-003382005.1	461	SBWP3_385	A	G	.	.	VRT=1
NW-003382067.1	1546	SBWP3_386	A	G	.	.	VRT=1
NW-003382253.1	2724	SBWP3_387	T	C	.	.	VRT=1
NW-003382258.1	5576	SBWP3_388	A	C	.	.	VRT=1
NW-003382754.1	6851	SBWP3_389	A	G	.	.	VRT=1
NW-003382911.1	2115	SBWP3_390	T	A	.	.	VRT=1
NW-003383310.1	1229	SBWP3_391	A	G	.	.	VRT=1
NW-003383339.1	500	SBWP3_392	A	G	.	.	VRT=1
NW-003383387.1	3171	SBWP3_393	A	G	.	.	VRT=1
NW-003383402.1	522	SBWP3_394	A	G	.	.	VRT=1
NW-003383446.1	132	SBWP3_395	A	T	.	.	VRT=1
NC-007070.3	10248500	SBWP3_396	A	G	.	.	VRT=1
NC-007070.3	10248523	SBWP3_397	T	C	.	.	VRT=1
NC-007070.3	10570868	SBWP3_398	A	G	.	.	VRT=1
NC-007070.3	10716585	SBWP3_399	T	C	.	.	VRT=1
NC-007070.3	10802207	SBWP3_400	T	C	.	.	VRT=1
NC-007070.3	11094841	SBWP3_401	T	C	.	.	VRT=1
NC-007070.3	11096871	SBWP3_402	T	C	.	.	VRT=1
NC-007070.3	11196181	SBWP3_403	T	C	.	.	VRT=1
NC-007070.3	1173520	SBWP3_404	T	C	.	.	VRT=1
NC-007070.3	12046939	SBWP3_405	A	G	.	.	VRT=1
NC-007070.3	12054037	SBWP3_406	A	G	.	.	VRT=1
NC-007070.3	12055099	SBWP3_407	T	C	.	.	VRT=1
NC-007070.3	12064957	SBWP3_408	A	G	.	.	VRT=1
NC-007070.3	12070076	SBWP3_409	A	G	.	.	VRT=1
NC-007070.3	12408895	SBWP3_410	A	G	.	.	VRT=1
NC-007070.3	13152565	SBWP3_411	T	C	.	.	VRT=1
NC-007070.3	13152628	SBWP3_412	A	G	.	.	VRT=1
NC-007070.3	13152904	SBWP3_413	A	G	.	.	VRT=1
NC-007070.3	13154565	SBWP3_414	A	G	.	.	VRT=1
NC-007070.3	13157627	SBWP3_415	T	C	.	.	VRT=1
NC-007070.3	13157869	SBWP3_416	A	C	.	.	VRT=1
NC-007070.3	13157877	SBWP3_417	T	C	.	.	VRT=1
NC-007070.3	13170301	SBWP3_418	T	C	.	.	VRT=1
NC-007070.3	13171071	SBWP3_419	A	G	.	.	VRT=1
NC-007070.3	13375201	SBWP3_420	A	T	.	.	VRT=1
NC-007070.3	13375205	SBWP3_421	A	G	.	.	VRT=1
NC-007070.3	13375224	SBWP3_422	T	C	.	.	VRT=1
NC-007070.3	13375248	SBWP3_423	A	G	.	.	VRT=1
NC-007070.3	13375256	SBWP3_424	T	C	.	.	VRT=1
NC-007070.3	1343395	SBWP3_425	A	G	.	.	VRT=1
NC-007070.3	13532202	SBWP3_426	A	C	.	.	VRT=1
NC-007070.3	13986789	SBWP3_427	T	C	.	.	VRT=1
NC-007070.3	13986793	SBWP3_428	A	C	.	.	VRT=1
NC-007070.3	14058075	SBWP3_429	A	G	.	.	VRT=1
NC-007070.3	14058129	SBWP3_430	A	G	.	.	VRT=1
NC-007070.3	14060772	SBWP3_431	A	G	.	.	VRT=1
NC-007070.3	14119067	SBWP3_432	T	C	.	.	VRT=1
NC-007070.3	1435000	SBWP3_433	T	C	.	.	VRT=1
NC-007070.3	1435001	SBWP3_434	T	C	.	.	VRT=1
NC-007070.3	1438023	SBWP3_435	A	G	.	.	VRT=1
NC-007070.3	14382937	SBWP3_436	A	C	.	.	VRT=1
NC-007070.3	1443844	SBWP3_437	A	G	.	.	VRT=1
NC-007070.3	14702662	SBWP3_438	A	G	.	.	VRT=1
NC-007070.3	15217615	SBWP3_439	A	G	.	.	VRT=1
NC-007070.3	15355711	SBWP3_440	A	G	.	.	VRT=1
NC-007070.3	15417452	SBWP3_441	T	C	.	.	VRT=1
NC-007070.3	15417656	SBWP3_442	T	C	.	.	VRT=1
NC-007070.3	15417754	SBWP3_443	A	G	.	.	VRT=1
NC-007070.3	1547041	SBWP3_444	A	T	.	.	VRT=1
NC-007070.3	15704827	SBWP3_445	A	G	.	.	VRT=1
NC-007070.3	15704963	SBWP3_446	A	G	.	.	VRT=1
NC-007070.3	15705262	SBWP3_447	T	C	.	.	VRT=1
NC-007070.3	15705379	SBWP3_448	A	G	.	.	VRT=1
NC-007070.3	15705390	SBWP3_449	A	G	.	.	VRT=1
NC-007070.3	15705391	SBWP3_450	T	C	.	.	VRT=1
NC-007070.3	15705575	SBWP3_451	T	G	.	.	VRT=1
NC-007070.3	15706165	SBWP3_452	T	C	.	.	VRT=1
NC-007070.3	15706261	SBWP3_453	A	G	.	.	VRT=1
NC-007070.3	15707599	SBWP3_454	T	C	.	.	VRT=1
NC-007070.3	15713020	SBWP3_455	T	C	.	.	VRT=1
NC-007070.3	15889660	SBWP3_456	T	C	.	.	VRT=1
NC-007070.3	1622312	SBWP3_457	T	C	.	.	VRT=1
NC-007070.3	1657499	SBWP3_458	T	C	.	.	VRT=1
NC-007070.3	1659093	SBWP3_459	A	G	.	.	VRT=1
NC-007070.3	17715372	SBWP3_460	T	C	.	.	VRT=1
NC-007070.3	17742947	SBWP3_461	T	C	.	.	VRT=1
NC-007070.3	18712646	SBWP3_462	T	C	.	.	VRT=1
NC-007070.3	19570990	SBWP3_463	T	C	.	.	VRT=1
NC-007070.3	19678668	SBWP3_464	A	G	.	.	VRT=1
NC-007070.3	1991463	SBWP3_465	A	G	.	.	VRT=1
NC-007070.3	1991714	SBWP3_466	T	C	.	.	VRT=1
NC-007070.3	1991823	SBWP3_467	T	A	.	.	VRT=1
NC-007070.3	20804538	SBWP3_468	T	C	.	.	VRT=1
NC-007070.3	20806242	SBWP3_469	A	G	.	.	VRT=1
NC-007070.3	20833898	SBWP3_470	T	C	.	.	VRT=1
NC-007070.3	21793180	SBWP3_471	A	G	.	.	VRT=1
NC-007070.3	21793535	SBWP3_472	T	C	.	.	VRT=1
NC-007070.3	22254127	SBWP3_473	A	G	.	.	VRT=1
NC-007070.3	2230633	SBWP3_474	T	C	.	.	VRT=1
NC-007070.3	2230640	SBWP3_475	T	C	.	.	VRT=1
NC-007070.3	22875077	SBWP3_476	T	C	.	.	VRT=1
NC-007070.3	2401905	SBWP3_477	A	G	.	.	VRT=1
NC-007070.3	24375160	SBWP3_478	A	G	.	.	VRT=1
NC-007070.3	24375161	SBWP3_479	G	C	.	.	VRT=1
NC-007070.3	24587508	SBWP3_480	A	G	.	.	VRT=1
NC-007070.3	24876932	SBWP3_481	T	G	.	.	VRT=1
NC-007070.3	24876933	SBWP3_482	T	C	.	.	VRT=1
NC-007070.3	25068158	SBWP3_483	T	C	.	.	VRT=1
NC-007070.3	25324085	SBWP3_484	A	G	.	.	VRT=1
NC-007070.3	25324089	SBWP3_485	A	G	.	.	VRT=1
NC-007070.3	25611259	SBWP3_486	A	G	.	.	VRT=1
NC-007070.3	25611276	SBWP3_487	T	C	.	.	VRT=1
NC-007070.3	25611329	SBWP3_488	A	G	.	.	VRT=1
NC-007070.3	25733146	SBWP3_489	A	G	.	.	VRT=1
NC-007070.3	26371379	SBWP3_490	A	T	.	.	VRT=1
NC-007070.3	26620497	SBWP3_491	T	C	.	.	VRT=1
NC-007070.3	26729017	SBWP3_492	A	G	.	.	VRT=1
NC-007070.3	26735341	SBWP3_493	G	C	.	.	VRT=1
NC-007070.3	26847837	SBWP3_494	T	C	.	.	VRT=1
NC-007070.3	26847838	SBWP3_495	A	G	.	.	VRT=1
NC-007070.3	27352240	SBWP3_496	T	C	.	.	VRT=1
NC-007070.3	27999789	SBWP3_497	A	C	.	.	VRT=1
NC-007070.3	28527281	SBWP3_498	T	C	.	.	VRT=1
NC-007070.3	28834703	SBWP3_499	A	G	.	.	VRT=1
NC-007070.3	4349092	SBWP3_500	A	G	.	.	VRT=1
NC-007070.3	4349097	SBWP3_501	T	A	.	.	VRT=1
NC-007070.3	4349120	SBWP3_502	T	C	.	.	VRT=1
NC-007070.3	4826376	SBWP3_503	T	C	.	.	VRT=1
NC-007070.3	5595883	SBWP3_504	T	C	.	.	VRT=1
NC-007070.3	6138357	SBWP3_505	T	C	.	.	VRT=1
NC-007070.3	6786076	SBWP3_506	A	G	.	.	VRT=1
NC-007070.3	7124469	SBWP3_507	T	C	.	.	VRT=1
NC-007070.3	7199072	SBWP3_508	T	C	.	.	VRT=1
NC-007070.3	7558650	SBWP3_509	T	C	.	.	VRT=1
NC-007070.3	7659262	SBWP3_510	A	G	.	.	VRT=1
NC-007070.3	8265301	SBWP3_511	T	C	.	.	VRT=1
NC-007070.3	8578941	SBWP3_512	A	G	.	.	VRT=1
NC-007070.3	8953719	SBWP3_513	A	G	.	.	VRT=1
NC-007070.3	9195595	SBWP3_514	T	C	.	.	VRT=1
NC-007070.3	9195621	SBWP3_515	T	C	.	.	VRT=1
NC-007070.3	9413909	SBWP3_516	A	G	.	.	VRT=1
NC-007071.3	10011352	SBWP3_517	T	C	.	.	VRT=1
NC-007071.3	10022384	SBWP3_518	T	A	.	.	VRT=1
NC-007071.3	10023155	SBWP3_519	A	G	.	.	VRT=1
NC-007071.3	10025433	SBWP3_520	A	G	.	.	VRT=1
NC-007071.3	10026397	SBWP3_521	A	G	.	.	VRT=1
NC-007071.3	10034139	SBWP3_522	T	C	.	.	VRT=1
NC-007071.3	10034149	SBWP3_523	T	A	.	.	VRT=1
NC-007071.3	10037344	SBWP3_524	A	G	.	.	VRT=1
NC-007071.3	10107363	SBWP3_525	A	G	.	.	VRT=1
NC-007071.3	10107395	SBWP3_526	T	A	.	.	VRT=1
NC-007071.3	10107414	SBWP3_527	A	G	.	.	VRT=1
NC-007071.3	10111101	SBWP3_528	A	G	.	.	VRT=1
NC-007071.3	10125057	SBWP3_529	T	C	.	.	VRT=1
NC-007071.3	10147833	SBWP3_530	T	C	.	.	VRT=1
NC-007071.3	13100796	SBWP3_531	T	C	.	.	VRT=1
NC-007071.3	13121152	SBWP3_532	T	C	.	.	VRT=1
NC-007071.3	13122514	SBWP3_533	T	C	.	.	VRT=1
NC-007071.3	13123039	SBWP3_534	A	G	.	.	VRT=1
NC-007071.3	13134568	SBWP3_535	A	G	.	.	VRT=1
NC-007071.3	13135431	SBWP3_536	A	G	.	.	VRT=1
NC-007071.3	13137322	SBWP3_537	T	G	.	.	VRT=1
NC-007071.3	13265195	SBWP3_538	A	G	.	.	VRT=1
NC-007071.3	14110878	SBWP3_539	A	G	.	.	VRT=1
NC-007071.3	14110920	SBWP3_540	A	G	.	.	VRT=1
NC-007071.3	14157620	SBWP3_541	G	C	.	.	VRT=1
NC-007071.3	14544884	SBWP3_542	T	C	.	.	VRT=1
NC-007071.3	14548816	SBWP3_543	T	C	.	.	VRT=1
NC-007071.3	14591031	SBWP3_544	T	C	.	.	VRT=1
NC-007071.3	14828462	SBWP3_545	A	T	.	.	VRT=1
NC-007071.3	15093656	SBWP3_546	T	C	.	.	VRT=1
NC-007071.3	15419930	SBWP3_547	T	C	.	.	VRT=1
NC-007071.3	1806242	SBWP3_548	A	G	.	.	VRT=1
NC-007071.3	2269624	SBWP3_549	T	A	.	.	VRT=1
NC-007071.3	2360993	SBWP3_550	A	G	.	.	VRT=1
NC-007071.3	2362152	SBWP3_551	A	C	.	.	VRT=1
NC-007071.3	2372433	SBWP3_552	T	G	.	.	VRT=1
NC-007071.3	2379706	SBWP3_553	A	G	.	.	VRT=1
NC-007071.3	391102	SBWP3_554	A	G	.	.	VRT=1
NC-007071.3	392477	SBWP3_555	T	C	.	.	VRT=1
NC-007071.3	401420	SBWP3_556	T	C	.	.	VRT=1
NC-007071.3	4111832	SBWP3_557	A	G	.	.	VRT=1
NC-007071.3	4129489	SBWP3_558	A	T	.	.	VRT=1
NC-007071.3	4129498	SBWP3_559	A	G	.	.	VRT=1
NC-007071.3	4129516	SBWP3_560	T	C	.	.	VRT=1
NC-007071.3	4492354	SBWP3_561	A	G	.	.	VRT=1
NC-007071.3	5664940	SBWP3_562	T	C	.	.	VRT=1
NC-007071.3	616241	SBWP3_563	T	C	.	.	VRT=1
NC-007071.3	6299072	SBWP3_564	A	G	.	.	VRT=1
NC-007071.3	7660731	SBWP3_565	A	G	.	.	VRT=1
NC-007071.3	895517	SBWP3_566	T	G	.	.	VRT=1
NC-007071.3	9425784	SBWP3_567	A	G	.	.	VRT=1
NC-007071.3	9735064	SBWP3_568	A	G	.	.	VRT=1
NC-007071.3	9736815	SBWP3_569	A	G	.	.	VRT=1
NC-007072.3	10227892	SBWP3_570	T	C	.	.	VRT=1
NC-007072.3	10357227	SBWP3_571	T	C	.	.	VRT=1
NC-007072.3	10664256	SBWP3_572	A	G	.	.	VRT=1
NC-007072.3	11488338	SBWP3_573	T	C	.	.	VRT=1
NC-007072.3	11972784	SBWP3_574	T	G	.	.	VRT=1
NC-007072.3	12486053	SBWP3_575	A	G	.	.	VRT=1
NC-007072.3	125800	SBWP3_576	A	G	.	.	VRT=1
NC-007072.3	125805	SBWP3_577	T	C	.	.	VRT=1
NC-007072.3	125825	SBWP3_578	A	G	.	.	VRT=1
NC-007072.3	12775461	SBWP3_579	T	C	.	.	VRT=1
NC-007072.3	134797	SBWP3_580	A	G	.	.	VRT=1
NC-007072.3	1949770	SBWP3_581	A	G	.	.	VRT=1
NC-007072.3	2162871	SBWP3_582	T	G	.	.	VRT=1
NC-007072.3	2163032	SBWP3_583	A	G	.	.	VRT=1
NC-007072.3	2169843	SBWP3_584	T	C	.	.	VRT=1
NC-007072.3	2228425	SBWP3_585	A	G	.	.	VRT=1
NC-007072.3	2340466	SBWP3_586	T	C	.	.	VRT=1
NC-007072.3	2520482	SBWP3_587	T	C	.	.	VRT=1
NC-007072.3	3616627	SBWP3_588	G	C	.	.	VRT=1
NC-007072.3	3910289	SBWP3_589	T	C	.	.	VRT=1
NC-007072.3	3910809	SBWP3_590	T	C	.	.	VRT=1
NC-007072.3	4053167	SBWP3_591	A	G	.	.	VRT=1
NC-007072.3	5038022	SBWP3_592	T	C	.	.	VRT=1
NC-007072.3	5046584	SBWP3_593	T	G	.	.	VRT=1
NC-007072.3	5046925	SBWP3_594	T	C	.	.	VRT=1
NC-007072.3	5053300	SBWP3_595	A	G	.	.	VRT=1
NC-007072.3	5057218	SBWP3_596	T	C	.	.	VRT=1
NC-007072.3	5059049	SBWP3_597	T	C	.	.	VRT=1
NC-007072.3	5059068	SBWP3_598	A	G	.	.	VRT=1
NC-007072.3	5884105	SBWP3_599	T	C	.	.	VRT=1
NC-007072.3	6026495	SBWP3_600	A	G	.	.	VRT=1
NC-007072.3	6097487	SBWP3_601	T	C	.	.	VRT=1
NC-007072.3	6712194	SBWP3_602	A	G	.	.	VRT=1
NC-007072.3	7221537	SBWP3_603	T	C	.	.	VRT=1
NC-007072.3	7245963	SBWP3_604	A	G	.	.	VRT=1
NC-007072.3	7373347	SBWP3_605	T	C	.	.	VRT=1
NC-007072.3	7597987	SBWP3_606	A	T	.	.	VRT=1
NC-007072.3	7642109	SBWP3_607	A	T	.	.	VRT=1
NC-007072.3	7642113	SBWP3_608	T	C	.	.	VRT=1
NC-007072.3	7642116	SBWP3_609	A	C	.	.	VRT=1
NC-007072.3	7642132	SBWP3_610	T	C	.	.	VRT=1
NC-007072.3	775331	SBWP3_611	T	C	.	.	VRT=1
NC-007072.3	810139	SBWP3_612	T	C	.	.	VRT=1
NC-007072.3	8964093	SBWP3_613	A	G	.	.	VRT=1
NC-007072.3	8964137	SBWP3_614	A	C	.	.	VRT=1
NC-007072.3	9033185	SBWP3_615	A	G	.	.	VRT=1
NC-007072.3	9200777	SBWP3_616	T	C	.	.	VRT=1
NC-007072.3	9592593	SBWP3_617	T	C	.	.	VRT=1
NC-007072.3	9754796	SBWP3_618	A	C	.	.	VRT=1
NC-007072.3	9859185	SBWP3_619	T	C	.	.	VRT=1
NC-007072.3	9859187	SBWP3_620	T	C	.	.	VRT=1
NC-007073.3	10511092	SBWP3_621	T	C	.	.	VRT=1
NC-007073.3	10981221	SBWP3_622	A	G	.	.	VRT=1
NC-007073.3	11257895	SBWP3_623	C	G	.	.	VRT=1
NC-007073.3	11603149	SBWP3_624	T	C	.	.	VRT=1
NC-007073.3	12140236	SBWP3_625	T	C	.	.	VRT=1
NC-007073.3	12445910	SBWP3_626	T	A	.	.	VRT=1
NC-007073.3	12494091	SBWP3_627	A	G	.	.	VRT=1
NC-007073.3	12517322	SBWP3_628	A	G	.	.	VRT=1
NC-007073.3	1272586	SBWP3_629	T	C	.	.	VRT=1
NC-007073.3	1279974	SBWP3_630	T	C	.	.	VRT=1
NC-007073.3	1299465	SBWP3_631	A	G	.	.	VRT=1
NC-007073.3	1301840	SBWP3_632	C	G	.	.	VRT=1
NC-007073.3	1305475	SBWP3_633	T	C	.	.	VRT=1
NC-007073.3	1306075	SBWP3_634	T	C	.	.	VRT=1
NC-007073.3	1642064	SBWP3_635	T	C	.	.	VRT=1
NC-007073.3	1929646	SBWP3_636	T	C	.	.	VRT=1
NC-007073.3	2302912	SBWP3_637	T	C	.	.	VRT=1
NC-007073.3	2378395	SBWP3_638	T	A	.	.	VRT=1
NC-007073.3	2394045	SBWP3_639	A	G	.	.	VRT=1
NC-007073.3	2430925	SBWP3_640	T	C	.	.	VRT=1
NC-007073.3	2529779	SBWP3_641	T	G	.	.	VRT=1
NC-007073.3	2546458	SBWP3_642	A	G	.	.	VRT=1
NC-007073.3	2588270	SBWP3_643	A	G	.	.	VRT=1
NC-007073.3	2588286	SBWP3_644	A	G	.	.	VRT=1
NC-007073.3	2973872	SBWP3_645	T	C	.	.	VRT=1
NC-007073.3	3673452	SBWP3_646	T	C	.	.	VRT=1
NC-007073.3	3719221	SBWP3_647	A	G	.	.	VRT=1
NC-007073.3	3810598	SBWP3_648	A	G	.	.	VRT=1
NC-007073.3	4158322	SBWP3_649	A	G	.	.	VRT=1
NC-007073.3	4158415	SBWP3_650	A	G	.	.	VRT=1
NC-007073.3	4358297	SBWP3_651	A	G	.	.	VRT=1
NC-007073.3	5015500	SBWP3_652	T	G	.	.	VRT=1
NC-007073.3	5216698	SBWP3_653	T	C	.	.	VRT=1
NC-007073.3	5610152	SBWP3_654	A	G	.	.	VRT=1
NC-007073.3	7171325	SBWP3_655	A	G	.	.	VRT=1
NC-007073.3	7184560	SBWP3_656	A	G	.	.	VRT=1
NC-007073.3	9522195	SBWP3_657	T	C	.	.	VRT=1
NC-007074.3	10091000	SBWP3_658	T	C	.	.	VRT=1
NC-007074.3	10091044	SBWP3_659	A	G	.	.	VRT=1
NC-007074.3	1021420	SBWP3_660	T	C	.	.	VRT=1
NC-007074.3	1021425	SBWP3_661	T	C	.	.	VRT=1
NC-007074.3	10647871	SBWP3_662	T	C	.	.	VRT=1
NC-007074.3	10844763	SBWP3_663	A	G	.	.	VRT=1
NC-007074.3	10883416	SBWP3_664	T	C	.	.	VRT=1
NC-007074.3	11096195	SBWP3_665	A	G	.	.	VRT=1
NC-007074.3	11320929	SBWP3_666	A	G	.	.	VRT=1
NC-007074.3	11321585	SBWP3_667	A	G	.	.	VRT=1
NC-007074.3	11321711	SBWP3_668	T	C	.	.	VRT=1
NC-007074.3	11332825	SBWP3_669	A	G	.	.	VRT=1
NC-007074.3	11335903	SBWP3_670	A	G	.	.	VRT=1
NC-007074.3	11437196	SBWP3_671	T	C	.	.	VRT=1
NC-007074.3	11453619	SBWP3_672	T	C	.	.	VRT=1
NC-007074.3	11808790	SBWP3_673	T	C	.	.	VRT=1
NC-007074.3	11838380	SBWP3_674	A	G	.	.	VRT=1
NC-007074.3	12140935	SBWP3_675	C	G	.	.	VRT=1
NC-007074.3	12821302	SBWP3_676	T	C	.	.	VRT=1
NC-007074.3	12882464	SBWP3_677	T	C	.	.	VRT=1
NC-007074.3	1299687	SBWP3_678	A	G	.	.	VRT=1
NC-007074.3	13056708	SBWP3_679	T	C	.	.	VRT=1
NC-007074.3	13376285	SBWP3_680	T	C	.	.	VRT=1
NC-007074.3	13396253	SBWP3_681	T	C	.	.	VRT=1
NC-007074.3	1494166	SBWP3_682	T	C	.	.	VRT=1
NC-007074.3	1564382	SBWP3_683	T	C	.	.	VRT=1
NC-007074.3	2253844	SBWP3_684	T	C	.	.	VRT=1
NC-007074.3	2569362	SBWP3_685	A	G	.	.	VRT=1
NC-007074.3	283934	SBWP3_686	T	C	.	.	VRT=1
NC-007074.3	4449514	SBWP3_687	A	G	.	.	VRT=1
NC-007074.3	5053554	SBWP3_688	T	C	.	.	VRT=1
NC-007074.3	5053558	SBWP3_689	T	C	.	.	VRT=1
NC-007074.3	5085541	SBWP3_690	T	C	.	.	VRT=1
NC-007074.3	5258157	SBWP3_691	T	G	.	.	VRT=1
NC-007074.3	5710250	SBWP3_692	T	C	.	.	VRT=1
NC-007074.3	7250277	SBWP3_693	A	G	.	.	VRT=1
NC-007074.3	7253444	SBWP3_694	T	C	.	.	VRT=1
NC-007074.3	7287901	SBWP3_695	A	G	.	.	VRT=1
NC-007074.3	7313025	SBWP3_696	A	G	.	.	VRT=1
NC-007074.3	7329099	SBWP3_697	A	G	.	.	VRT=1
NC-007074.3	7353368	SBWP3_698	A	G	.	.	VRT=1
NC-007074.3	7368521	SBWP3_699	A	T	.	.	VRT=1
NC-007074.3	7460209	SBWP3_700	A	G	.	.	VRT=1
NC-007074.3	8127651	SBWP3_701	T	C	.	.	VRT=1
NC-007074.3	8444194	SBWP3_702	A	G	.	.	VRT=1
NC-007074.3	9370619	SBWP3_703	T	C	.	.	VRT=1
NC-007074.3	9474507	SBWP3_704	T	C	.	.	VRT=1
NC-007074.3	9896294	SBWP3_705	A	G	.	.	VRT=1
NC-007075.3	11568325	SBWP3_706	T	C	.	.	VRT=1
NC-007075.3	11854359	SBWP3_707	G	C	.	.	VRT=1
NC-007075.3	12194118	SBWP3_708	T	C	.	.	VRT=1
NC-007075.3	12242085	SBWP3_709	T	C	.	.	VRT=1
NC-007075.3	12253694	SBWP3_710	T	C	.	.	VRT=1
NC-007075.3	12345786	SBWP3_711	T	G	.	.	VRT=1
NC-007075.3	12489090	SBWP3_712	A	G	.	.	VRT=1
NC-007075.3	13073991	SBWP3_713	A	G	.	.	VRT=1
NC-007075.3	13074026	SBWP3_714	C	G	.	.	VRT=1
NC-007075.3	13111904	SBWP3_715	A	G	.	.	VRT=1
NC-007075.3	13227248	SBWP3_716	T	C	.	.	VRT=1
NC-007075.3	13227249	SBWP3_717	T	C	.	.	VRT=1
NC-007075.3	13239801	SBWP3_718	A	C	.	.	VRT=1
NC-007075.3	13240139	SBWP3_719	A	G	.	.	VRT=1
NC-007075.3	13303809	SBWP3_720	G	C	.	.	VRT=1
NC-007075.3	13304043	SBWP3_721	A	G	.	.	VRT=1
NC-007075.3	13304170	SBWP3_722	G	C	.	.	VRT=1
NC-007075.3	13309301	SBWP3_723	A	C	.	.	VRT=1
NC-007075.3	13352085	SBWP3_724	A	G	.	.	VRT=1
NC-007075.3	13373855	SBWP3_725	A	G	.	.	VRT=1
NC-007075.3	13426985	SBWP3_726	A	G	.	.	VRT=1
NC-007075.3	13428457	SBWP3_727	T	C	.	.	VRT=1
NC-007075.3	13428480	SBWP3_728	T	C	.	.	VRT=1
NC-007075.3	13430871	SBWP3_729	A	G	.	.	VRT=1
NC-007075.3	13431075	SBWP3_730	T	C	.	.	VRT=1
NC-007075.3	13449505	SBWP3_731	A	G	.	.	VRT=1
NC-007075.3	13462582	SBWP3_732	A	G	.	.	VRT=1
NC-007075.3	13462958	SBWP3_733	T	C	.	.	VRT=1
NC-007075.3	13463079	SBWP3_734	T	C	.	.	VRT=1
NC-007075.3	13509725	SBWP3_735	A	G	.	.	VRT=1
NC-007075.3	13591396	SBWP3_736	T	C	.	.	VRT=1
NC-007075.3	13594810	SBWP3_737	T	C	.	.	VRT=1
NC-007075.3	13935393	SBWP3_738	T	C	.	.	VRT=1
NC-007075.3	13935424	SBWP3_739	T	A	.	.	VRT=1
NC-007075.3	14140288	SBWP3_740	A	G	.	.	VRT=1
NC-007075.3	14140289	SBWP3_741	A	G	.	.	VRT=1
NC-007075.3	14358422	SBWP3_742	A	G	.	.	VRT=1
NC-007075.3	14396781	SBWP3_743	A	G	.	.	VRT=1
NC-007075.3	15172761	SBWP3_744	A	G	.	.	VRT=1
NC-007075.3	15172820	SBWP3_745	A	G	.	.	VRT=1
NC-007075.3	15172821	SBWP3_746	A	G	.	.	VRT=1
NC-007075.3	15248604	SBWP3_747	T	C	.	.	VRT=1
NC-007075.3	16094249	SBWP3_748	T	C	.	.	VRT=1
NC-007075.3	16533952	SBWP3_749	T	C	.	.	VRT=1
NC-007075.3	16555998	SBWP3_750	T	C	.	.	VRT=1
NC-007075.3	16710436	SBWP3_751	A	G	.	.	VRT=1
NC-007075.3	16741975	SBWP3_752	T	A	.	.	VRT=1
NC-007075.3	16749025	SBWP3_753	T	A	.	.	VRT=1
NC-007075.3	16845492	SBWP3_754	A	G	.	.	VRT=1
NC-007075.3	16845516	SBWP3_755	A	G	.	.	VRT=1
NC-007075.3	16896336	SBWP3_756	A	G	.	.	VRT=1
NC-007075.3	17179141	SBWP3_757	T	C	.	.	VRT=1
NC-007075.3	17362790	SBWP3_758	A	G	.	.	VRT=1
NC-007075.3	17362843	SBWP3_759	A	G	.	.	VRT=1
NC-007075.3	17363485	SBWP3_760	A	G	.	.	VRT=1
NC-007075.3	17363501	SBWP3_761	T	C	.	.	VRT=1
NC-007075.3	17363558	SBWP3_762	T	C	.	.	VRT=1
NC-007075.3	17364807	SBWP3_763	A	G	.	.	VRT=1
NC-007075.3	17365148	SBWP3_764	T	C	.	.	VRT=1
NC-007075.3	17494678	SBWP3_765	A	G	.	.	VRT=1
NC-007075.3	17694208	SBWP3_766	T	C	.	.	VRT=1
NC-007075.3	17872775	SBWP3_767	T	C	.	.	VRT=1
NC-007075.3	17983973	SBWP3_768	T	C	.	.	VRT=1
NC-007075.3	18114546	SBWP3_769	A	G	.	.	VRT=1
NC-007075.3	3151034	SBWP3_770	T	C	.	.	VRT=1
NC-007075.3	3203104	SBWP3_771	T	C	.	.	VRT=1
NC-007075.3	3211491	SBWP3_772	A	G	.	.	VRT=1
NC-007075.3	3211509	SBWP3_773	A	G	.	.	VRT=1
NC-007075.3	3211536	SBWP3_774	A	G	.	.	VRT=1
NC-007075.3	3217565	SBWP3_775	A	G	.	.	VRT=1
NC-007075.3	3217815	SBWP3_776	T	G	.	.	VRT=1
NC-007075.3	3436680	SBWP3_777	A	G	.	.	VRT=1
NC-007075.3	4030814	SBWP3_778	A	G	.	.	VRT=1
NC-007075.3	4041928	SBWP3_779	A	T	.	.	VRT=1
NC-007075.3	4044197	SBWP3_780	T	C	.	.	VRT=1
NC-007075.3	4046176	SBWP3_781	T	C	.	.	VRT=1
NC-007075.3	4891064	SBWP3_782	T	C	.	.	VRT=1
NC-007075.3	5046510	SBWP3_783	T	C	.	.	VRT=1
NC-007075.3	5313787	SBWP3_784	A	G	.	.	VRT=1
NC-007075.3	5919788	SBWP3_785	T	C	.	.	VRT=1
NC-007075.3	5919797	SBWP3_786	A	G	.	.	VRT=1
NC-007075.3	5940767	SBWP3_787	A	G	.	.	VRT=1
NC-007075.3	6288919	SBWP3_788	T	C	.	.	VRT=1
NC-007075.3	6291412	SBWP3_789	A	G	.	.	VRT=1
NC-007075.3	6294421	SBWP3_790	T	C	.	.	VRT=1
NC-007075.3	6315103	SBWP3_791	T	A	.	.	VRT=1
NC-007075.3	6433102	SBWP3_792	A	G	.	.	VRT=1
NC-007075.3	6484822	SBWP3_793	A	G	.	.	VRT=1
NC-007075.3	6485664	SBWP3_794	T	A	.	.	VRT=1
NC-007075.3	6485743	SBWP3_795	C	G	.	.	VRT=1
NC-007075.3	7155697	SBWP3_796	A	G	.	.	VRT=1
NC-007075.3	7155878	SBWP3_797	T	G	.	.	VRT=1
NC-007075.3	7157637	SBWP3_798	A	G	.	.	VRT=1
NC-007075.3	7162641	SBWP3_799	A	G	.	.	VRT=1
NC-007075.3	7230708	SBWP3_800	A	G	.	.	VRT=1
NC-007075.3	7253570	SBWP3_801	T	C	.	.	VRT=1
NC-007075.3	7253585	SBWP3_802	T	C	.	.	VRT=1
NC-007076.3	10192123	SBWP3_803	T	C	.	.	VRT=1
NC-007076.3	10364495	SBWP3_804	A	G	.	.	VRT=1
NC-007076.3	10364498	SBWP3_805	A	G	.	.	VRT=1
NC-007076.3	10364500	SBWP3_806	A	G	.	.	VRT=1
NC-007076.3	10364605	SBWP3_807	A	G	.	.	VRT=1
NC-007076.3	10364645	SBWP3_808	A	G	.	.	VRT=1
NC-007076.3	10680198	SBWP3_809	T	C	.	.	VRT=1
NC-007076.3	10903718	SBWP3_810	T	C	.	.	VRT=1
NC-007076.3	11370316	SBWP3_811	T	C	.	.	VRT=1
NC-007076.3	12241553	SBWP3_812	T	G	.	.	VRT=1
NC-007076.3	12241555	SBWP3_813	A	G	.	.	VRT=1
NC-007076.3	12454674	SBWP3_814	A	G	.	.	VRT=1
NC-007076.3	13139194	SBWP3_815	T	C	.	.	VRT=1
NC-007076.3	2631273	SBWP3_816	T	C	.	.	VRT=1
NC-007076.3	3513091	SBWP3_817	T	C	.	.	VRT=1
NC-007076.3	3513097	SBWP3_818	T	C	.	.	VRT=1
NC-007076.3	3561709	SBWP3_819	T	C	.	.	VRT=1
NC-007076.3	4493939	SBWP3_820	A	G	.	.	VRT=1
NC-007076.3	4496015	SBWP3_821	A	G	.	.	VRT=1
NC-007076.3	4496036	SBWP3_822	T	C	.	.	VRT=1
NC-007076.3	4496051	SBWP3_823	A	G	.	.	VRT=1
NC-007076.3	4496053	SBWP3_824	T	A	.	.	VRT=1
NC-007076.3	4779275	SBWP3_825	A	G	.	.	VRT=1
NC-007076.3	5217649	SBWP3_826	A	G	.	.	VRT=1
NC-007076.3	5634532	SBWP3_827	T	C	.	.	VRT=1
NC-007076.3	5990698	SBWP3_828	A	G	.	.	VRT=1
NC-007076.3	6139985	SBWP3_829	A	T	.	.	VRT=1
NC-007076.3	6263939	SBWP3_830	T	C	.	.	VRT=1
NC-007076.3	6264067	SBWP3_831	A	G	.	.	VRT=1
NC-007076.3	6442850	SBWP3_832	A	G	.	.	VRT=1
NC-007076.3	6442860	SBWP3_833	A	G	.	.	VRT=1
NC-007076.3	6454553	SBWP3_834	A	T	.	.	VRT=1
NC-007076.3	6525670	SBWP3_835	T	C	.	.	VRT=1
NC-007076.3	6574581	SBWP3_836	T	C	.	.	VRT=1
NC-007076.3	6579635	SBWP3_837	A	G	.	.	VRT=1
NC-007076.3	6581378	SBWP3_838	T	C	.	.	VRT=1
NC-007076.3	6595914	SBWP3_839	A	G	.	.	VRT=1
NC-007076.3	6670030	SBWP3_840	T	G	.	.	VRT=1
NC-007076.3	6889860	SBWP3_841	T	C	.	.	VRT=1
NC-007076.3	6907371	SBWP3_842	A	G	.	.	VRT=1
NC-007076.3	6907519	SBWP3_843	A	C	.	.	VRT=1
NC-007076.3	6907596	SBWP3_844	A	G	.	.	VRT=1
NC-007076.3	6912345	SBWP3_845	C	G	.	.	VRT=1
NC-007076.3	6935891	SBWP3_846	A	C	.	.	VRT=1
NC-007076.3	6935971	SBWP3_847	T	C	.	.	VRT=1
NC-007076.3	6938322	SBWP3_848	T	C	.	.	VRT=1
NC-007076.3	7064290	SBWP3_849	T	C	.	.	VRT=1
NC-007076.3	7423986	SBWP3_850	A	G	.	.	VRT=1
NC-007076.3	7429114	SBWP3_851	T	C	.	.	VRT=1
NC-007076.3	7429128	SBWP3_852	T	G	.	.	VRT=1
NC-007076.3	7432267	SBWP3_853	A	G	.	.	VRT=1
NC-007076.3	7434631	SBWP3_854	A	G	.	.	VRT=1
NC-007076.3	7439495	SBWP3_855	A	G	.	.	VRT=1
NC-007076.3	7439735	SBWP3_856	A	G	.	.	VRT=1
NC-007076.3	7451793	SBWP3_857	T	C	.	.	VRT=1
NC-007076.3	7452869	SBWP3_858	C	G	.	.	VRT=1
NC-007076.3	7452964	SBWP3_859	A	G	.	.	VRT=1
NC-007076.3	7453009	SBWP3_860	T	C	.	.	VRT=1
NC-007076.3	7455197	SBWP3_861	T	C	.	.	VRT=1
NC-007076.3	7738664	SBWP3_862	A	G	.	.	VRT=1
NC-007076.3	8392658	SBWP3_863	T	G	.	.	VRT=1
NC-007076.3	8463439	SBWP3_864	A	G	.	.	VRT=1
NC-007076.3	9285620	SBWP3_865	T	C	.	.	VRT=1
NC-007076.3	9835949	SBWP3_866	A	T	.	.	VRT=1
NC-007076.3	9864415	SBWP3_867	A	G	.	.	VRT=1
NC-007076.3	9864819	SBWP3_868	A	G	.	.	VRT=1
NC-007076.3	9864899	SBWP3_869	T	C	.	.	VRT=1
NC-007077.3	10105261	SBWP3_870	A	G	.	.	VRT=1
NC-007077.3	10243053	SBWP3_871	T	C	.	.	VRT=1
NC-007077.3	10243151	SBWP3_872	T	C	.	.	VRT=1
NC-007077.3	10243167	SBWP3_873	T	C	.	.	VRT=1
NC-007077.3	10473298	SBWP3_874	A	G	.	.	VRT=1
NC-007077.3	10478841	SBWP3_875	T	C	.	.	VRT=1
NC-007077.3	10478915	SBWP3_876	A	G	.	.	VRT=1
NC-007077.3	10507112	SBWP3_877	T	G	.	.	VRT=1
NC-007077.3	10515156	SBWP3_878	T	C	.	.	VRT=1
NC-007077.3	10631967	SBWP3_879	A	G	.	.	VRT=1
NC-007077.3	10631992	SBWP3_880	A	G	.	.	VRT=1
NC-007077.3	10633310	SBWP3_881	A	G	.	.	VRT=1
NC-007077.3	10636770	SBWP3_882	T	G	.	.	VRT=1
NC-007077.3	10732470	SBWP3_883	A	G	.	.	VRT=1
NC-007077.3	11195016	SBWP3_884	T	C	.	.	VRT=1
NC-007077.3	11195239	SBWP3_885	T	C	.	.	VRT=1
NC-007077.3	11195980	SBWP3_886	A	T	.	.	VRT=1
NC-007077.3	11195997	SBWP3_887	T	C	.	.	VRT=1
NC-007077.3	11196110	SBWP3_888	A	G	.	.	VRT=1
NC-007077.3	11196338	SBWP3_889	T	C	.	.	VRT=1
NC-007077.3	11196831	SBWP3_890	T	C	.	.	VRT=1
NC-007077.3	11196910	SBWP3_891	T	C	.	.	VRT=1
NC-007077.3	11416374	SBWP3_892	G	C	.	.	VRT=1
NC-007077.3	11495970	SBWP3_893	A	G	.	.	VRT=1
NC-007077.3	11497122	SBWP3_894	A	G	.	.	VRT=1
NC-007077.3	11497433	SBWP3_895	A	G	.	.	VRT=1
NC-007077.3	11502065	SBWP3_896	T	C	.	.	VRT=1
NC-007077.3	11502167	SBWP3_897	T	C	.	.	VRT=1
NC-007077.3	11504458	SBWP3_898	A	G	.	.	VRT=1
NC-007077.3	11505679	SBWP3_899	T	C	.	.	VRT=1
NC-007077.3	11608276	SBWP3_900	T	C	.	.	VRT=1
NC-007077.3	12091129	SBWP3_901	A	G	.	.	VRT=1
NC-007077.3	12600859	SBWP3_902	A	G	.	.	VRT=1
NC-007077.3	12602432	SBWP3_903	T	C	.	.	VRT=1
NC-007077.3	12602718	SBWP3_904	T	G	.	.	VRT=1
NC-007077.3	12603369	SBWP3_905	T	A	.	.	VRT=1
NC-007077.3	12603792	SBWP3_906	A	C	.	.	VRT=1
NC-007077.3	12604833	SBWP3_907	A	G	.	.	VRT=1
NC-007077.3	12606262	SBWP3_908	T	C	.	.	VRT=1
NC-007077.3	12606271	SBWP3_909	T	C	.	.	VRT=1
NC-007077.3	12606554	SBWP3_910	A	G	.	.	VRT=1
NC-007077.3	12606875	SBWP3_911	T	C	.	.	VRT=1
NC-007077.3	12616320	SBWP3_912	T	G	.	.	VRT=1
NC-007077.3	12616604	SBWP3_913	A	G	.	.	VRT=1
NC-007077.3	12621312	SBWP3_914	A	G	.	.	VRT=1
NC-007077.3	12633041	SBWP3_915	A	G	.	.	VRT=1
NC-007077.3	12633615	SBWP3_916	A	G	.	.	VRT=1
NC-007077.3	12638385	SBWP3_917	T	C	.	.	VRT=1
NC-007077.3	12639297	SBWP3_918	T	C	.	.	VRT=1
NC-007077.3	12643637	SBWP3_919	T	A	.	.	VRT=1
NC-007077.3	12647924	SBWP3_920	T	A	.	.	VRT=1
NC-007077.3	12662391	SBWP3_921	T	C	.	.	VRT=1
NC-007077.3	12664570	SBWP3_922	A	G	.	.	VRT=1
NC-007077.3	12664683	SBWP3_923	A	T	.	.	VRT=1
NC-007077.3	12665025	SBWP3_924	T	C	.	.	VRT=1
NC-007077.3	12665038	SBWP3_925	T	G	.	.	VRT=1
NC-007077.3	12665879	SBWP3_926	T	C	.	.	VRT=1
NC-007077.3	12670919	SBWP3_927	A	G	.	.	VRT=1
NC-007077.3	12674992	SBWP3_928	A	G	.	.	VRT=1
NC-007077.3	12678067	SBWP3_929	T	A	.	.	VRT=1
NC-007077.3	12682145	SBWP3_930	A	T	.	.	VRT=1
NC-007077.3	12683081	SBWP3_931	A	G	.	.	VRT=1
NC-007077.3	12683795	SBWP3_932	T	C	.	.	VRT=1
NC-007077.3	12684884	SBWP3_933	T	C	.	.	VRT=1
NC-007077.3	12685138	SBWP3_934	T	C	.	.	VRT=1
NC-007077.3	12685552	SBWP3_935	A	G	.	.	VRT=1
NC-007077.3	12686290	SBWP3_936	A	G	.	.	VRT=1
NC-007077.3	12686814	SBWP3_937	T	C	.	.	VRT=1
NC-007077.3	12687726	SBWP3_938	A	G	.	.	VRT=1
NC-007077.3	12688050	SBWP3_939	T	C	.	.	VRT=1
NC-007077.3	12689310	SBWP3_940	A	G	.	.	VRT=1
NC-007077.3	12689675	SBWP3_941	T	C	.	.	VRT=1
NC-007077.3	12690123	SBWP3_942	T	C	.	.	VRT=1
NC-007077.3	12690150	SBWP3_943	T	C	.	.	VRT=1
NC-007077.3	12690211	SBWP3_944	A	G	.	.	VRT=1
NC-007077.3	12690400	SBWP3_945	T	C	.	.	VRT=1
NC-007077.3	12691080	SBWP3_946	T	C	.	.	VRT=1
NC-007077.3	12691097	SBWP3_947	C	G	.	.	VRT=1
NC-007077.3	12691120	SBWP3_948	A	G	.	.	VRT=1
NC-007077.3	12691447	SBWP3_949	C	G	.	.	VRT=1
NC-007077.3	12691532	SBWP3_950	T	A	.	.	VRT=1
NC-007077.3	12691539	SBWP3_951	T	C	.	.	VRT=1
NC-007077.3	12691976	SBWP3_952	T	C	.	.	VRT=1
NC-007077.3	12692003	SBWP3_953	C	G	.	.	VRT=1
NC-007077.3	12692660	SBWP3_954	A	G	.	.	VRT=1
NC-007077.3	12692678	SBWP3_955	A	G	.	.	VRT=1
NC-007077.3	12693041	SBWP3_956	T	C	.	.	VRT=1
NC-007077.3	12693281	SBWP3_957	A	G	.	.	VRT=1
NC-007077.3	12942847	SBWP3_958	A	G	.	.	VRT=1
NC-007077.3	13355255	SBWP3_959	T	G	.	.	VRT=1
NC-007077.3	13370041	SBWP3_960	A	C	.	.	VRT=1
NC-007077.3	1510169	SBWP3_961	A	G	.	.	VRT=1
NC-007077.3	1510206	SBWP3_962	A	G	.	.	VRT=1
NC-007077.3	164349	SBWP3_963	T	C	.	.	VRT=1
NC-007077.3	164397	SBWP3_964	T	C	.	.	VRT=1
NC-007077.3	164463	SBWP3_965	T	A	.	.	VRT=1
NC-007077.3	164516	SBWP3_966	T	C	.	.	VRT=1
NC-007077.3	164635	SBWP3_967	T	C	.	.	VRT=1
NC-007077.3	1667425	SBWP3_968	A	G	.	.	VRT=1
NC-007077.3	1742962	SBWP3_969	T	C	.	.	VRT=1
NC-007077.3	1745834	SBWP3_970	A	G	.	.	VRT=1
NC-007077.3	1747521	SBWP3_971	T	C	.	.	VRT=1
NC-007077.3	1765405	SBWP3_972	A	G	.	.	VRT=1
NC-007077.3	1964008	SBWP3_973	A	G	.	.	VRT=1
NC-007077.3	1979156	SBWP3_974	T	C	.	.	VRT=1
NC-007077.3	2035714	SBWP3_975	T	C	.	.	VRT=1
NC-007077.3	2052282	SBWP3_976	T	C	.	.	VRT=1
NC-007077.3	2055416	SBWP3_977	T	C	.	.	VRT=1
NC-007077.3	2068988	SBWP3_978	A	G	.	.	VRT=1
NC-007077.3	2072419	SBWP3_979	A	G	.	.	VRT=1
NC-007077.3	2081252	SBWP3_980	A	G	.	.	VRT=1
NC-007077.3	2169595	SBWP3_981	A	G	.	.	VRT=1
NC-007077.3	2226112	SBWP3_982	A	G	.	.	VRT=1
NC-007077.3	2412493	SBWP3_983	A	G	.	.	VRT=1
NC-007077.3	2414651	SBWP3_984	A	G	.	.	VRT=1
NC-007077.3	2427869	SBWP3_985	T	C	.	.	VRT=1
NC-007077.3	2432663	SBWP3_986	A	G	.	.	VRT=1
NC-007077.3	2433656	SBWP3_987	A	G	.	.	VRT=1
NC-007077.3	2436669	SBWP3_988	T	C	.	.	VRT=1
NC-007077.3	2437144	SBWP3_989	T	C	.	.	VRT=1
NC-007077.3	2439362	SBWP3_990	A	T	.	.	VRT=1
NC-007077.3	2450646	SBWP3_991	T	C	.	.	VRT=1
NC-007077.3	2462710	SBWP3_992	A	G	.	.	VRT=1
NC-007077.3	261011	SBWP3_993	A	G	.	.	VRT=1
NC-007077.3	272541	SBWP3_994	G	C	.	.	VRT=1
NC-007077.3	3621056	SBWP3_995	T	C	.	.	VRT=1
NC-007077.3	3621504	SBWP3_996	T	C	.	.	VRT=1
NC-007077.3	3621506	SBWP3_997	T	C	.	.	VRT=1
NC-007077.3	3621507	SBWP3_998	T	G	.	.	VRT=1
NC-007077.3	3623967	SBWP3_999	T	A	.	.	VRT=1
NC-007077.3	3871680	SBWP3_1000	A	G	.	.	VRT=1
NC-007077.3	4249702	SBWP3_1001	T	C	.	.	VRT=1
NC-007077.3	4471701	SBWP3_1002	T	C	.	.	VRT=1
NC-007077.3	4471977	SBWP3_1003	T	C	.	.	VRT=1
NC-007077.3	4782567	SBWP3_1004	A	G	.	.	VRT=1
NC-007077.3	5165446	SBWP3_1005	A	G	.	.	VRT=1
NC-007077.3	561958	SBWP3_1006	A	G	.	.	VRT=1
NC-007077.3	5948541	SBWP3_1007	T	C	.	.	VRT=1
NC-007077.3	6058390	SBWP3_1008	A	G	.	.	VRT=1
NC-007077.3	6276376	SBWP3_1009	A	G	.	.	VRT=1
NC-007077.3	6479300	SBWP3_1010	A	G	.	.	VRT=1
NC-007077.3	6515333	SBWP3_1011	T	A	.	.	VRT=1
NC-007077.3	6516010	SBWP3_1012	A	T	.	.	VRT=1
NC-007077.3	6533838	SBWP3_1013	A	G	.	.	VRT=1
NC-007077.3	6545079	SBWP3_1014	A	G	.	.	VRT=1
NC-007077.3	6548346	SBWP3_1015	C	G	.	.	VRT=1
NC-007077.3	6563014	SBWP3_1016	A	G	.	.	VRT=1
NC-007077.3	656882	SBWP3_1017	T	C	.	.	VRT=1
NC-007077.3	656986	SBWP3_1018	A	G	.	.	VRT=1
NC-007077.3	657082	SBWP3_1019	A	G	.	.	VRT=1
NC-007077.3	6593395	SBWP3_1020	T	C	.	.	VRT=1
NC-007077.3	6615486	SBWP3_1021	T	C	.	.	VRT=1
NC-007077.3	666701	SBWP3_1022	A	G	.	.	VRT=1
NC-007077.3	679379	SBWP3_1023	A	G	.	.	VRT=1
NC-007077.3	6912451	SBWP3_1024	A	G	.	.	VRT=1
NC-007077.3	6912476	SBWP3_1025	A	G	.	.	VRT=1
NC-007077.3	7305036	SBWP3_1026	A	G	.	.	VRT=1
NC-007077.3	7479398	SBWP3_1027	T	C	.	.	VRT=1
NC-007077.3	7502051	SBWP3_1028	T	C	.	.	VRT=1
NC-007077.3	7929644	SBWP3_1029	T	C	.	.	VRT=1
NC-007077.3	8234173	SBWP3_1030	T	C	.	.	VRT=1
NC-007077.3	8294369	SBWP3_1031	T	C	.	.	VRT=1
NC-007077.3	8848087	SBWP3_1032	T	C	.	.	VRT=1
NC-007077.3	9236665	SBWP3_1033	A	G	.	.	VRT=1
NC-007077.3	94217	SBWP3_1034	A	G	.	.	VRT=1
NC-007077.3	9423747	SBWP3_1035	T	G	.	.	VRT=1
NC-007077.3	9424317	SBWP3_1036	A	G	.	.	VRT=1
NC-007077.3	953262	SBWP3_1037	T	A	.	.	VRT=1
NC-007077.3	9709807	SBWP3_1038	T	C	.	.	VRT=1
NC-007077.3	9710202	SBWP3_1039	T	C	.	.	VRT=1
NC-007077.3	9710260	SBWP3_1040	A	G	.	.	VRT=1
NC-007077.3	9710264	SBWP3_1041	A	G	.	.	VRT=1
NC-007077.3	9710401	SBWP3_1042	A	T	.	.	VRT=1
NC-007077.3	9747103	SBWP3_1043	A	G	.	.	VRT=1
NC-007078.3	10355975	SBWP3_1044	T	C	.	.	VRT=1
NC-007078.3	11030377	SBWP3_1045	A	G	.	.	VRT=1
NC-007078.3	11030446	SBWP3_1046	T	C	.	.	VRT=1
NC-007078.3	11030453	SBWP3_1047	T	C	.	.	VRT=1
NC-007078.3	11030456	SBWP3_1048	T	C	.	.	VRT=1
NC-007078.3	135359	SBWP3_1049	T	C	.	.	VRT=1
NC-007078.3	1513448	SBWP3_1050	A	G	.	.	VRT=1
NC-007078.3	1513584	SBWP3_1051	A	G	.	.	VRT=1
NC-007078.3	1514775	SBWP3_1052	T	C	.	.	VRT=1
NC-007078.3	1515045	SBWP3_1053	A	G	.	.	VRT=1
NC-007078.3	160360	SBWP3_1054	T	C	.	.	VRT=1
NC-007078.3	1605923	SBWP3_1055	A	G	.	.	VRT=1
NC-007078.3	1611762	SBWP3_1056	A	G	.	.	VRT=1
NC-007078.3	1633613	SBWP3_1057	A	G	.	.	VRT=1
NC-007078.3	1633830	SBWP3_1058	T	C	.	.	VRT=1
NC-007078.3	1653572	SBWP3_1059	A	G	.	.	VRT=1
NC-007078.3	176417	SBWP3_1060	A	G	.	.	VRT=1
NC-007078.3	197579	SBWP3_1061	T	C	.	.	VRT=1
NC-007078.3	200786	SBWP3_1062	T	C	.	.	VRT=1
NC-007078.3	201972	SBWP3_1063	T	C	.	.	VRT=1
NC-007078.3	3903723	SBWP3_1064	T	C	.	.	VRT=1
NC-007078.3	3903724	SBWP3_1065	A	G	.	.	VRT=1
NC-007078.3	4064532	SBWP3_1066	T	C	.	.	VRT=1
NC-007078.3	4303522	SBWP3_1067	A	G	.	.	VRT=1
NC-007078.3	4310662	SBWP3_1068	T	C	.	.	VRT=1
NC-007078.3	4452812	SBWP3_1069	A	G	.	.	VRT=1
NC-007078.3	4484594	SBWP3_1070	A	C	.	.	VRT=1
NC-007078.3	5058581	SBWP3_1071	A	G	.	.	VRT=1
NC-007078.3	5354467	SBWP3_1072	A	G	.	.	VRT=1
NC-007078.3	5354796	SBWP3_1073	T	C	.	.	VRT=1
NC-007078.3	5355919	SBWP3_1074	A	G	.	.	VRT=1
NC-007078.3	5356071	SBWP3_1075	T	C	.	.	VRT=1
NC-007078.3	5358197	SBWP3_1076	T	C	.	.	VRT=1
NC-007078.3	5359374	SBWP3_1077	T	A	.	.	VRT=1
NC-007078.3	5638839	SBWP3_1078	A	G	.	.	VRT=1
NC-007078.3	6131546	SBWP3_1079	T	C	.	.	VRT=1
NC-007078.3	6169696	SBWP3_1080	A	G	.	.	VRT=1
NC-007078.3	6232015	SBWP3_1081	T	C	.	.	VRT=1
NC-007078.3	6245938	SBWP3_1082	A	G	.	.	VRT=1
NC-007078.3	6245940	SBWP3_1083	A	G	.	.	VRT=1
NC-007078.3	6612619	SBWP3_1084	T	C	.	.	VRT=1
NC-007078.3	7103970	SBWP3_1085	T	C	.	.	VRT=1
NC-007078.3	7173327	SBWP3_1086	A	G	.	.	VRT=1
NC-007078.3	972504	SBWP3_1087	A	G	.	.	VRT=1
NC-007078.3	9725520	SBWP3_1088	A	G	.	.	VRT=1
NC-007078.3	9725540	SBWP3_1089	A	G	.	.	VRT=1
NC-007079.3	10086436	SBWP3_1090	A	G	.	.	VRT=1
NC-007079.3	10127619	SBWP3_1091	A	T	.	.	VRT=1
NC-007079.3	10600157	SBWP3_1092	T	C	.	.	VRT=1
NC-007079.3	11967639	SBWP3_1093	T	C	.	.	VRT=1
NC-007079.3	1237083	SBWP3_1094	A	G	.	.	VRT=1
NC-007079.3	12473010	SBWP3_1095	T	C	.	.	VRT=1
NC-007079.3	12496243	SBWP3_1096	A	T	.	.	VRT=1
NC-007079.3	12654895	SBWP3_1097	A	G	.	.	VRT=1
NC-007079.3	4183753	SBWP3_1098	A	G	.	.	VRT=1
NC-007079.3	4183772	SBWP3_1099	T	C	.	.	VRT=1
NC-007079.3	4434962	SBWP3_1100	A	G	.	.	VRT=1
NC-007079.3	4845748	SBWP3_1101	A	T	.	.	VRT=1
NC-007079.3	4970574	SBWP3_1102	T	C	.	.	VRT=1
NC-007079.3	4980860	SBWP3_1103	T	C	.	.	VRT=1
NC-007079.3	4981264	SBWP3_1104	T	C	.	.	VRT=1
NC-007079.3	5052150	SBWP3_1105	A	G	.	.	VRT=1
NC-007079.3	530953	SBWP3_1106	T	C	.	.	VRT=1
NC-007079.3	6436427	SBWP3_1107	A	T	.	.	VRT=1
NC-007079.3	6849129	SBWP3_1108	A	G	.	.	VRT=1
NC-007079.3	6885513	SBWP3_1109	A	G	.	.	VRT=1
NC-007079.3	7053810	SBWP3_1110	T	C	.	.	VRT=1
NC-007079.3	7262612	SBWP3_1111	A	C	.	.	VRT=1
NC-007079.3	7322051	SBWP3_1112	T	G	.	.	VRT=1
NC-007079.3	8152876	SBWP3_1113	T	C	.	.	VRT=1
NC-007079.3	9060145	SBWP3_1114	T	C	.	.	VRT=1
NC-007079.3	906297	SBWP3_1115	T	A	.	.	VRT=1
NC-007079.3	9401280	SBWP3_1116	A	G	.	.	VRT=1
NC-007079.3	9588507	SBWP3_1117	A	G	.	.	VRT=1
NC-007080.3	10341350	SBWP3_1118	T	C	.	.	VRT=1
NC-007080.3	11826416	SBWP3_1119	T	A	.	.	VRT=1
NC-007080.3	11835320	SBWP3_1120	C	G	.	.	VRT=1
NC-007080.3	11987381	SBWP3_1121	T	C	.	.	VRT=1
NC-007080.3	12420238	SBWP3_1122	A	T	.	.	VRT=1
NC-007080.3	12654141	SBWP3_1123	A	G	.	.	VRT=1
NC-007080.3	12667740	SBWP3_1124	T	G	.	.	VRT=1
NC-007080.3	12675269	SBWP3_1125	T	C	.	.	VRT=1
NC-007080.3	12687370	SBWP3_1126	T	C	.	.	VRT=1
NC-007080.3	12690803	SBWP3_1127	A	G	.	.	VRT=1
NC-007080.3	12692257	SBWP3_1128	T	A	.	.	VRT=1
NC-007080.3	12692310	SBWP3_1129	A	G	.	.	VRT=1
NC-007080.3	12692527	SBWP3_1130	A	G	.	.	VRT=1
NC-007080.3	12982092	SBWP3_1131	T	C	.	.	VRT=1
NC-007080.3	13083064	SBWP3_1132	T	C	.	.	VRT=1
NC-007080.3	13094572	SBWP3_1133	A	G	.	.	VRT=1
NC-007080.3	13094728	SBWP3_1134	A	G	.	.	VRT=1
NC-007080.3	13102935	SBWP3_1135	A	G	.	.	VRT=1
NC-007080.3	13116617	SBWP3_1136	T	C	.	.	VRT=1
NC-007080.3	13117046	SBWP3_1137	T	C	.	.	VRT=1
NC-007080.3	13123823	SBWP3_1138	T	C	.	.	VRT=1
NC-007080.3	13125586	SBWP3_1139	T	C	.	.	VRT=1
NC-007080.3	13126010	SBWP3_1140	T	C	.	.	VRT=1
NC-007080.3	13128251	SBWP3_1141	A	G	.	.	VRT=1
NC-007080.3	13141739	SBWP3_1142	A	G	.	.	VRT=1
NC-007080.3	13142748	SBWP3_1143	A	G	.	.	VRT=1
NC-007080.3	13145498	SBWP3_1144	T	C	.	.	VRT=1
NC-007080.3	13160085	SBWP3_1145	A	T	.	.	VRT=1
NC-007080.3	13167733	SBWP3_1146	A	G	.	.	VRT=1
NC-007080.3	13179652	SBWP3_1147	A	G	.	.	VRT=1
NC-007080.3	13185072	SBWP3_1148	A	G	.	.	VRT=1
NC-007080.3	13185565	SBWP3_1149	T	C	.	.	VRT=1
NC-007080.3	13189973	SBWP3_1150	A	G	.	.	VRT=1
NC-007080.3	13189981	SBWP3_1151	A	G	.	.	VRT=1
NC-007080.3	13191654	SBWP3_1152	A	C	.	.	VRT=1
NC-007080.3	13194518	SBWP3_1153	T	C	.	.	VRT=1
NC-007080.3	13195434	SBWP3_1154	A	T	.	.	VRT=1
NC-007080.3	13213573	SBWP3_1155	T	C	.	.	VRT=1
NC-007080.3	13228594	SBWP3_1156	T	C	.	.	VRT=1
NC-007080.3	13234374	SBWP3_1157	A	G	.	.	VRT=1
NC-007080.3	13235866	SBWP3_1158	T	C	.	.	VRT=1
NC-007080.3	13242261	SBWP3_1159	A	G	.	.	VRT=1
NC-007080.3	13245131	SBWP3_1160	T	A	.	.	VRT=1
NC-007080.3	13248701	SBWP3_1161	A	G	.	.	VRT=1
NC-007080.3	13249020	SBWP3_1162	A	G	.	.	VRT=1
NC-007080.3	13307469	SBWP3_1163	A	G	.	.	VRT=1
NC-007080.3	13372596	SBWP3_1164	A	G	.	.	VRT=1
NC-007080.3	13753891	SBWP3_1165	A	G	.	.	VRT=1
NC-007080.3	14296679	SBWP3_1166	T	C	.	.	VRT=1
NC-007080.3	14298934	SBWP3_1167	T	C	.	.	VRT=1
NC-007080.3	14300941	SBWP3_1168	T	C	.	.	VRT=1
NC-007080.3	14304532	SBWP3_1169	A	G	.	.	VRT=1
NC-007080.3	14305861	SBWP3_1170	T	C	.	.	VRT=1
NC-007080.3	14556311	SBWP3_1171	C	G	.	.	VRT=1
NC-007080.3	14556316	SBWP3_1172	T	C	.	.	VRT=1
NC-007080.3	14671307	SBWP3_1173	A	G	.	.	VRT=1
NC-007080.3	1762218	SBWP3_1174	T	C	.	.	VRT=1
NC-007080.3	1941386	SBWP3_1175	A	C	.	.	VRT=1
NC-007080.3	1941532	SBWP3_1176	A	G	.	.	VRT=1
NC-007080.3	2409349	SBWP3_1177	A	G	.	.	VRT=1
NC-007080.3	2409389	SBWP3_1178	A	G	.	.	VRT=1
NC-007080.3	2409457	SBWP3_1179	T	C	.	.	VRT=1
NC-007080.3	3606680	SBWP3_1180	A	G	.	.	VRT=1
NC-007080.3	3949789	SBWP3_1181	T	C	.	.	VRT=1
NC-007080.3	3970734	SBWP3_1182	A	G	.	.	VRT=1
NC-007080.3	3979660	SBWP3_1183	A	G	.	.	VRT=1
NC-007080.3	3979678	SBWP3_1184	T	C	.	.	VRT=1
NC-007080.3	3983581	SBWP3_1185	A	G	.	.	VRT=1
NC-007080.3	4035542	SBWP3_1186	T	C	.	.	VRT=1
NC-007080.3	4253668	SBWP3_1187	A	G	.	.	VRT=1
NC-007080.3	4293176	SBWP3_1188	G	C	.	.	VRT=1
NC-007080.3	4333426	SBWP3_1189	A	G	.	.	VRT=1
NC-007080.3	4451588	SBWP3_1190	A	G	.	.	VRT=1
NC-007080.3	4451713	SBWP3_1191	A	G	.	.	VRT=1
NC-007080.3	4488787	SBWP3_1192	A	G	.	.	VRT=1
NC-007080.3	4504287	SBWP3_1193	T	C	.	.	VRT=1
NC-007080.3	4507940	SBWP3_1194	T	C	.	.	VRT=1
NC-007080.3	4511125	SBWP3_1195	T	C	.	.	VRT=1
NC-007080.3	4529849	SBWP3_1196	A	G	.	.	VRT=1
NC-007080.3	4530221	SBWP3_1197	C	G	.	.	VRT=1
NC-007080.3	4698207	SBWP3_1198	A	C	.	.	VRT=1
NC-007080.3	4738221	SBWP3_1199	A	C	.	.	VRT=1
NC-007080.3	4749084	SBWP3_1200	A	G	.	.	VRT=1
NC-007080.3	4771348	SBWP3_1201	A	G	.	.	VRT=1
NC-007080.3	4784704	SBWP3_1202	A	G	.	.	VRT=1
NC-007080.3	4796468	SBWP3_1203	A	G	.	.	VRT=1
NC-007080.3	4872786	SBWP3_1204	T	A	.	.	VRT=1
NC-007080.3	4914025	SBWP3_1205	A	G	.	.	VRT=1
NC-007080.3	4915095	SBWP3_1206	T	C	.	.	VRT=1
NC-007080.3	4930126	SBWP3_1207	T	C	.	.	VRT=1
NC-007080.3	4954196	SBWP3_1208	T	C	.	.	VRT=1
NC-007080.3	4989486	SBWP3_1209	T	C	.	.	VRT=1
NC-007080.3	5119905	SBWP3_1210	T	C	.	.	VRT=1
NC-007080.3	5159530	SBWP3_1211	C	G	.	.	VRT=1
NC-007080.3	5167258	SBWP3_1212	T	C	.	.	VRT=1
NC-007080.3	5216077	SBWP3_1213	A	G	.	.	VRT=1
NC-007080.3	5337644	SBWP3_1214	T	C	.	.	VRT=1
NC-007080.3	5427233	SBWP3_1215	A	G	.	.	VRT=1
NC-007080.3	5427249	SBWP3_1216	T	C	.	.	VRT=1
NC-007080.3	5651724	SBWP3_1217	A	C	.	.	VRT=1
NC-007080.3	5651735	SBWP3_1218	A	C	.	.	VRT=1
NC-007080.3	6057365	SBWP3_1219	T	C	.	.	VRT=1
NC-007080.3	6811299	SBWP3_1220	A	G	.	.	VRT=1
NC-007080.3	7031491	SBWP3_1221	T	A	.	.	VRT=1
NC-007080.3	8197517	SBWP3_1222	A	G	.	.	VRT=1
NC-007080.3	8413925	SBWP3_1223	T	C	.	.	VRT=1
NC-007080.3	8701497	SBWP3_1224	T	C	.	.	VRT=1
NC-007080.3	8724104	SBWP3_1225	A	G	.	.	VRT=1
NC-007080.3	8727529	SBWP3_1226	A	G	.	.	VRT=1
NC-007080.3	8730900	SBWP3_1227	A	G	.	.	VRT=1
NC-007080.3	8731262	SBWP3_1228	A	G	.	.	VRT=1
NC-007080.3	8742582	SBWP3_1229	T	C	.	.	VRT=1
NC-007080.3	8745789	SBWP3_1230	T	C	.	.	VRT=1
NC-007080.3	8753751	SBWP3_1231	A	G	.	.	VRT=1
NC-007080.3	8777246	SBWP3_1232	T	C	.	.	VRT=1
NC-007080.3	8997779	SBWP3_1233	A	T	.	.	VRT=1
NC-007080.3	911869	SBWP3_1234	T	C	.	.	VRT=1
NC-007080.3	912336	SBWP3_1235	A	G	.	.	VRT=1
NC-007080.3	9458470	SBWP3_1236	T	C	.	.	VRT=1
NC-007080.3	9505467	SBWP3_1237	T	C	.	.	VRT=1
NC-007080.3	9538068	SBWP3_1238	C	G	.	.	VRT=1
NC-007080.3	9538104	SBWP3_1239	A	G	.	.	VRT=1
NC-007080.3	965150	SBWP3_1240	A	G	.	.	VRT=1
NC-007080.3	9945057	SBWP3_1241	A	C	.	.	VRT=1
NC-007081.3	10503125	SBWP3_1242	T	C	.	.	VRT=1
NC-007081.3	10922953	SBWP3_1243	T	C	.	.	VRT=1
NC-007081.3	10996443	SBWP3_1244	A	C	.	.	VRT=1
NC-007081.3	11426374	SBWP3_1245	A	G	.	.	VRT=1
NC-007081.3	11500263	SBWP3_1246	A	G	.	.	VRT=1
NC-007081.3	11500272	SBWP3_1247	T	C	.	.	VRT=1
NC-007081.3	1367234	SBWP3_1248	T	C	.	.	VRT=1
NC-007081.3	1552110	SBWP3_1249	A	G	.	.	VRT=1
NC-007081.3	1832662	SBWP3_1250	A	G	.	.	VRT=1
NC-007081.3	1832666	SBWP3_1251	T	C	.	.	VRT=1
NC-007081.3	1833463	SBWP3_1252	T	C	.	.	VRT=1
NC-007081.3	1833507	SBWP3_1253	A	T	.	.	VRT=1
NC-007081.3	1833513	SBWP3_1254	T	G	.	.	VRT=1
NC-007081.3	1833519	SBWP3_1255	T	C	.	.	VRT=1
NC-007081.3	1895990	SBWP3_1256	A	G	.	.	VRT=1
NC-007081.3	2008099	SBWP3_1257	T	C	.	.	VRT=1
NC-007081.3	2300704	SBWP3_1258	T	C	.	.	VRT=1
NC-007081.3	2373054	SBWP3_1259	A	T	.	.	VRT=1
NC-007081.3	2442114	SBWP3_1260	T	C	.	.	VRT=1
NC-007081.3	3026847	SBWP3_1261	A	G	.	.	VRT=1
NC-007081.3	3054503	SBWP3_1262	T	C	.	.	VRT=1
NC-007081.3	3058204	SBWP3_1263	A	G	.	.	VRT=1
NC-007081.3	3059533	SBWP3_1264	A	G	.	.	VRT=1
NC-007081.3	3100875	SBWP3_1265	T	C	.	.	VRT=1
NC-007081.3	3101432	SBWP3_1266	T	C	.	.	VRT=1
NC-007081.3	3126483	SBWP3_1267	A	G	.	.	VRT=1
NC-007081.3	3133549	SBWP3_1268	A	G	.	.	VRT=1
NC-007081.3	3133551	SBWP3_1269	A	G	.	.	VRT=1
NC-007081.3	3134763	SBWP3_1270	A	G	.	.	VRT=1
NC-007081.3	3134899	SBWP3_1271	T	C	.	.	VRT=1
NC-007081.3	3139135	SBWP3_1272	G	C	.	.	VRT=1
NC-007081.3	3149470	SBWP3_1273	A	G	.	.	VRT=1
NC-007081.3	3151340	SBWP3_1274	A	G	.	.	VRT=1
NC-007081.3	3157575	SBWP3_1275	A	G	.	.	VRT=1
NC-007081.3	3158753	SBWP3_1276	A	G	.	.	VRT=1
NC-007081.3	3160699	SBWP3_1277	A	G	.	.	VRT=1
NC-007081.3	3227561	SBWP3_1278	A	G	.	.	VRT=1
NC-007081.3	3227730	SBWP3_1279	T	G	.	.	VRT=1
NC-007081.3	3247209	SBWP3_1280	A	G	.	.	VRT=1
NC-007081.3	3255515	SBWP3_1281	T	C	.	.	VRT=1
NC-007081.3	3256465	SBWP3_1282	A	G	.	.	VRT=1
NC-007081.3	3270313	SBWP3_1283	A	G	.	.	VRT=1
NC-007081.3	3270535	SBWP3_1284	T	C	.	.	VRT=1
NC-007081.3	3272406	SBWP3_1285	C	G	.	.	VRT=1
NC-007081.3	3273520	SBWP3_1286	A	G	.	.	VRT=1
NC-007081.3	3273893	SBWP3_1287	T	A	.	.	VRT=1
NC-007081.3	3276075	SBWP3_1288	C	G	.	.	VRT=1
NC-007081.3	3286832	SBWP3_1289	C	G	.	.	VRT=1
NC-007081.3	3287344	SBWP3_1290	T	C	.	.	VRT=1
NC-007081.3	3295740	SBWP3_1291	A	G	.	.	VRT=1
NC-007081.3	3295857	SBWP3_1292	T	C	.	.	VRT=1
NC-007081.3	3302184	SBWP3_1293	T	A	.	.	VRT=1
NC-007081.3	3304544	SBWP3_1294	T	C	.	.	VRT=1
NC-007081.3	3313860	SBWP3_1295	T	C	.	.	VRT=1
NC-007081.3	3315119	SBWP3_1296	T	C	.	.	VRT=1
NC-007081.3	3597470	SBWP3_1297	A	G	.	.	VRT=1
NC-007081.3	3597474	SBWP3_1298	A	G	.	.	VRT=1
NC-007081.3	3600998	SBWP3_1299	A	G	.	.	VRT=1
NC-007081.3	3713418	SBWP3_1300	T	C	.	.	VRT=1
NC-007081.3	3917846	SBWP3_1301	T	C	.	.	VRT=1
NC-007081.3	3917888	SBWP3_1302	A	G	.	.	VRT=1
NC-007081.3	4175909	SBWP3_1303	A	G	.	.	VRT=1
NC-007081.3	4217165	SBWP3_1304	T	C	.	.	VRT=1
NC-007081.3	4241211	SBWP3_1305	A	G	.	.	VRT=1
NC-007081.3	5162719	SBWP3_1306	A	G	.	.	VRT=1
NC-007081.3	5218839	SBWP3_1307	A	G	.	.	VRT=1
NC-007081.3	6397417	SBWP3_1308	T	C	.	.	VRT=1
NC-007081.3	6889322	SBWP3_1309	T	C	.	.	VRT=1
NC-007081.3	7038489	SBWP3_1310	A	T	.	.	VRT=1
NC-007081.3	7321259	SBWP3_1311	A	G	.	.	VRT=1
NC-007081.3	7345333	SBWP3_1312	T	C	.	.	VRT=1
NC-007081.3	7686376	SBWP3_1313	A	G	.	.	VRT=1
NC-007081.3	7703032	SBWP3_1314	T	C	.	.	VRT=1
NC-007081.3	7703219	SBWP3_1315	T	C	.	.	VRT=1
NC-007081.3	8283381	SBWP3_1316	A	G	.	.	VRT=1
NC-007081.3	8842990	SBWP3_1317	T	C	.	.	VRT=1
NC-007081.3	8853679	SBWP3_1318	A	G	.	.	VRT=1
NC-007081.3	8859349	SBWP3_1319	T	C	.	.	VRT=1
NC-007082.3	10211504	SBWP3_1320	A	G	.	.	VRT=1
NC-007082.3	10271084	SBWP3_1321	T	C	.	.	VRT=1
NC-007082.3	120310	SBWP3_1322	T	C	.	.	VRT=1
NC-007082.3	1234311	SBWP3_1323	C	G	.	.	VRT=1
NC-007082.3	2005241	SBWP3_1324	T	C	.	.	VRT=1
NC-007082.3	2255716	SBWP3_1325	A	G	.	.	VRT=1
NC-007082.3	2665842	SBWP3_1326	T	C	.	.	VRT=1
NC-007082.3	3545262	SBWP3_1327	T	C	.	.	VRT=1
NC-007082.3	3766586	SBWP3_1328	A	G	.	.	VRT=1
NC-007082.3	3766587	SBWP3_1329	A	G	.	.	VRT=1
NC-007082.3	4285555	SBWP3_1330	T	C	.	.	VRT=1
NC-007082.3	5972147	SBWP3_1331	T	C	.	.	VRT=1
NC-007082.3	5972167	SBWP3_1332	A	G	.	.	VRT=1
NC-007082.3	5972293	SBWP3_1333	T	C	.	.	VRT=1
NC-007082.3	599968	SBWP3_1334	T	C	.	.	VRT=1
NC-007082.3	599980	SBWP3_1335	A	G	.	.	VRT=1
NC-007082.3	6103924	SBWP3_1336	A	G	.	.	VRT=1
NC-007082.3	6533145	SBWP3_1337	T	A	.	.	VRT=1
NC-007082.3	7127353	SBWP3_1338	A	G	.	.	VRT=1
NC-007082.3	7255231	SBWP3_1339	A	G	.	.	VRT=1
NC-007082.3	7610891	SBWP3_1340	A	G	.	.	VRT=1
NC-007082.3	7922239	SBWP3_1341	T	C	.	.	VRT=1
NC-007082.3	7922245	SBWP3_1342	A	G	.	.	VRT=1
NC-007082.3	8125592	SBWP3_1343	A	G	.	.	VRT=1
NC-007082.3	8202225	SBWP3_1344	T	C	.	.	VRT=1
NC-007082.3	8293069	SBWP3_1345	A	G	.	.	VRT=1
NC-007082.3	8500240	SBWP3_1346	T	C	.	.	VRT=1
NC-007082.3	8655595	SBWP3_1347	A	G	.	.	VRT=1
NC-007082.3	8690001	SBWP3_1348	A	G	.	.	VRT=1
NC-007082.3	8954454	SBWP3_1349	T	C	.	.	VRT=1
NC-007082.3	8954597	SBWP3_1350	T	C	.	.	VRT=1
NC-007082.3	9019679	SBWP3_1351	A	G	.	.	VRT=1
NC-007082.3	9349738	SBWP3_1352	A	G	.	.	VRT=1
NC-007082.3	9368032	SBWP3_1353	A	G	.	.	VRT=1
NC-007082.3	9417310	SBWP3_1354	T	C	.	.	VRT=1
NC-007082.3	9426427	SBWP3_1355	A	G	.	.	VRT=1
NC-007082.3	9435919	SBWP3_1356	T	C	.	.	VRT=1
NC-007082.3	9438958	SBWP3_1357	T	C	.	.	VRT=1
NC-007082.3	9441232	SBWP3_1358	A	G	.	.	VRT=1
NC-007082.3	9442360	SBWP3_1359	T	C	.	.	VRT=1
NC-007082.3	9444581	SBWP3_1360	A	G	.	.	VRT=1
NC-007082.3	9453257	SBWP3_1361	T	C	.	.	VRT=1
NC-007082.3	9454964	SBWP3_1362	A	C	.	.	VRT=1
NC-007082.3	9454974	SBWP3_1363	T	C	.	.	VRT=1
NC-007082.3	9454985	SBWP3_1364	T	C	.	.	VRT=1
NC-007082.3	9455679	SBWP3_1365	T	C	.	.	VRT=1
NC-007082.3	9461357	SBWP3_1366	A	G	.	.	VRT=1
NC-007082.3	9462030	SBWP3_1367	A	G	.	.	VRT=1
NC-007082.3	9473028	SBWP3_1368	A	G	.	.	VRT=1
NC-007082.3	9487225	SBWP3_1369	T	C	.	.	VRT=1
NC-007082.3	9493786	SBWP3_1370	T	C	.	.	VRT=1
NC-007082.3	9589151	SBWP3_1371	T	C	.	.	VRT=1
NC-007082.3	9589387	SBWP3_1372	A	G	.	.	VRT=1
NC-007082.3	9592565	SBWP3_1373	T	C	.	.	VRT=1
NC-007082.3	9600770	SBWP3_1374	A	G	.	.	VRT=1
NC-007082.3	9600814	SBWP3_1375	A	T	.	.	VRT=1
NC-007082.3	9600901	SBWP3_1376	A	G	.	.	VRT=1
NC-007083.3	10229255	SBWP3_1377	A	G	.	.	VRT=1
NC-007083.3	1636	SBWP3_1378	A	G	.	.	VRT=1
NC-007083.3	2437715	SBWP3_1379	A	G	.	.	VRT=1
NC-007083.3	3068356	SBWP3_1380	T	C	.	.	VRT=1
NC-007083.3	3068360	SBWP3_1381	A	G	.	.	VRT=1
NC-007083.3	3204866	SBWP3_1382	A	G	.	.	VRT=1
NC-007083.3	429250	SBWP3_1383	T	A	.	.	VRT=1
NC-007083.3	4658696	SBWP3_1384	A	G	.	.	VRT=1
NC-007083.3	4658717	SBWP3_1385	A	G	.	.	VRT=1
NC-007083.3	4658747	SBWP3_1386	A	G	.	.	VRT=1
NC-007083.3	4662725	SBWP3_1387	A	G	.	.	VRT=1
NC-007083.3	7605992	SBWP3_1388	T	C	.	.	VRT=1
NC-007083.3	7610819	SBWP3_1389	A	G	.	.	VRT=1
NC-007083.3	7993259	SBWP3_1390	T	A	.	.	VRT=1
NC-007083.3	8364521	SBWP3_1391	T	C	.	.	VRT=1
NC-007083.3	9230203	SBWP3_1392	A	G	.	.	VRT=1
NC-007083.3	9356786	SBWP3_1393	G	C	.	.	VRT=1
NC-007083.3	9772236	SBWP3_1394	T	C	.	.	VRT=1
NC-007084.3	1372912	SBWP3_1395	A	G	.	.	VRT=1
NC-007084.3	1392933	SBWP3_1396	T	C	.	.	VRT=1
NC-007084.3	1396308	SBWP3_1397	C	G	.	.	VRT=1
NC-007084.3	1398435	SBWP3_1398	A	G	.	.	VRT=1
NC-007084.3	1398936	SBWP3_1399	A	G	.	.	VRT=1
NC-007084.3	1399103	SBWP3_1400	A	G	.	.	VRT=1
NC-007084.3	1411834	SBWP3_1401	T	C	.	.	VRT=1
NC-007084.3	1418276	SBWP3_1402	A	G	.	.	VRT=1
NC-007084.3	1625807	SBWP3_1403	A	G	.	.	VRT=1
NC-007084.3	2313053	SBWP3_1404	T	C	.	.	VRT=1
NC-007084.3	2316778	SBWP3_1405	A	C	.	.	VRT=1
NC-007084.3	2353889	SBWP3_1406	C	G	.	.	VRT=1
NC-007084.3	2926219	SBWP3_1407	A	C	.	.	VRT=1
NC-007084.3	2926510	SBWP3_1408	A	G	.	.	VRT=1
NC-007084.3	3499494	SBWP3_1409	A	G	.	.	VRT=1
NC-007084.3	3499520	SBWP3_1410	A	G	.	.	VRT=1
NC-007084.3	364903	SBWP3_1411	A	G	.	.	VRT=1
NC-007084.3	364906	SBWP3_1412	A	G	.	.	VRT=1
NC-007084.3	3661196	SBWP3_1413	T	C	.	.	VRT=1
NC-007084.3	3668722	SBWP3_1414	T	C	.	.	VRT=1
NC-007084.3	3678670	SBWP3_1415	T	C	.	.	VRT=1
NC-007084.3	3695468	SBWP3_1416	T	C	.	.	VRT=1
NC-007084.3	3697463	SBWP3_1417	A	G	.	.	VRT=1
NC-007084.3	3721510	SBWP3_1418	A	G	.	.	VRT=1
NC-007084.3	4293109	SBWP3_1419	T	C	.	.	VRT=1
NC-007084.3	4715210	SBWP3_1420	A	C	.	.	VRT=1
NC-007084.3	5205145	SBWP3_1421	T	G	.	.	VRT=1
NC-007084.3	5205201	SBWP3_1422	T	C	.	.	VRT=1
NC-007084.3	5213537	SBWP3_1423	A	C	.	.	VRT=1
NC-007084.3	5220410	SBWP3_1424	A	G	.	.	VRT=1
NC-007084.3	5221451	SBWP3_1425	A	G	.	.	VRT=1
NC-007084.3	5233456	SBWP3_1426	A	G	.	.	VRT=1
NC-007084.3	5233834	SBWP3_1427	A	G	.	.	VRT=1
NC-007084.3	5233873	SBWP3_1428	A	G	.	.	VRT=1
NC-007084.3	5237949	SBWP3_1429	T	C	.	.	VRT=1
NC-007084.3	5248946	SBWP3_1430	A	G	.	.	VRT=1
NC-007084.3	5258687	SBWP3_1431	A	G	.	.	VRT=1
NC-007084.3	5258820	SBWP3_1432	A	G	.	.	VRT=1
NC-007084.3	5258834	SBWP3_1433	T	C	.	.	VRT=1
NC-007084.3	5259013	SBWP3_1434	T	C	.	.	VRT=1
NC-007084.3	5259154	SBWP3_1435	A	G	.	.	VRT=1
NC-007084.3	5259201	SBWP3_1436	A	G	.	.	VRT=1
NC-007084.3	5259287	SBWP3_1437	A	G	.	.	VRT=1
NC-007084.3	5259324	SBWP3_1438	A	C	.	.	VRT=1
NC-007084.3	5259661	SBWP3_1439	A	G	.	.	VRT=1
NC-007084.3	5613530	SBWP3_1440	T	C	.	.	VRT=1
NC-007084.3	58296	SBWP3_1441	A	G	.	.	VRT=1
NC-007084.3	6063047	SBWP3_1442	T	C	.	.	VRT=1
NC-007084.3	621946	SBWP3_1443	A	G	.	.	VRT=1
NC-007084.3	625551	SBWP3_1444	T	C	.	.	VRT=1
NC-007084.3	651520	SBWP3_1445	T	C	.	.	VRT=1
NC-007084.3	668074	SBWP3_1446	T	C	.	.	VRT=1
NC-007084.3	696381	SBWP3_1447	T	C	.	.	VRT=1
NC-007084.3	6996596	SBWP3_1448	A	G	.	.	VRT=1
NC-007084.3	7585591	SBWP3_1449	A	C	.	.	VRT=1
NC-007084.3	7585595	SBWP3_1450	T	C	.	.	VRT=1
NC-007084.3	7809613	SBWP3_1451	T	C	.	.	VRT=1
NC-007084.3	7809617	SBWP3_1452	T	C	.	.	VRT=1
NC-007084.3	821261	SBWP3_1453	T	G	.	.	VRT=1
NC-007084.3	821408	SBWP3_1454	A	G	.	.	VRT=1
NC-007084.3	821863	SBWP3_1455	A	G	.	.	VRT=1
NC-007084.3	821864	SBWP3_1456	A	G	.	.	VRT=1
NC-007084.3	825739	SBWP3_1457	A	G	.	.	VRT=1
NC-007084.3	834100	SBWP3_1458	T	C	.	.	VRT=1
NC-007084.3	8350604	SBWP3_1459	T	C	.	.	VRT=1
NC-007084.3	835640	SBWP3_1460	A	G	.	.	VRT=1
NC-007084.3	8467279	SBWP3_1461	T	C	.	.	VRT=1
NC-007084.3	8467332	SBWP3_1462	T	C	.	.	VRT=1
NC-007084.3	8467380	SBWP3_1463	T	C	.	.	VRT=1
NC-007084.3	8515002	SBWP3_1464	A	G	.	.	VRT=1
NC-007084.3	8515094	SBWP3_1465	A	T	.	.	VRT=1
NC-007084.3	9460948	SBWP3_1466	A	G	.	.	VRT=1
NC-007085.3	1199539	SBWP3_1467	T	G	.	.	VRT=1
NC-007085.3	1200786	SBWP3_1468	T	C	.	.	VRT=1
NC-007085.3	1200965	SBWP3_1469	T	C	.	.	VRT=1
NC-007085.3	1201021	SBWP3_1470	T	A	.	.	VRT=1
NC-007085.3	1201883	SBWP3_1471	A	G	.	.	VRT=1
NC-007085.3	1206449	SBWP3_1472	T	C	.	.	VRT=1
NC-007085.3	1206653	SBWP3_1473	A	C	.	.	VRT=1
NC-007085.3	1206709	SBWP3_1474	T	C	.	.	VRT=1
NC-007085.3	1206818	SBWP3_1475	T	C	.	.	VRT=1
NC-007085.3	1207163	SBWP3_1476	T	C	.	.	VRT=1
NC-007085.3	1207214	SBWP3_1477	T	C	.	.	VRT=1
NC-007085.3	1207770	SBWP3_1478	A	G	.	.	VRT=1
NC-007085.3	1546755	SBWP3_1479	T	C	.	.	VRT=1
NC-007085.3	1958530	SBWP3_1480	A	G	.	.	VRT=1
NC-007085.3	1959960	SBWP3_1481	A	G	.	.	VRT=1
NC-007085.3	1961097	SBWP3_1482	T	C	.	.	VRT=1
NC-007085.3	1961245	SBWP3_1483	T	C	.	.	VRT=1
NC-007085.3	1961606	SBWP3_1484	A	G	.	.	VRT=1
NC-007085.3	1963554	SBWP3_1485	T	A	.	.	VRT=1
NC-007085.3	1964409	SBWP3_1486	A	G	.	.	VRT=1
NC-007085.3	1965623	SBWP3_1487	T	C	.	.	VRT=1
NC-007085.3	2612561	SBWP3_1488	A	G	.	.	VRT=1
NC-007085.3	2612607	SBWP3_1489	G	C	.	.	VRT=1
NC-007085.3	459854	SBWP3_1490	T	A	.	.	VRT=1
NC-007085.3	4942563	SBWP3_1491	T	C	.	.	VRT=1
NC-007085.3	5251622	SBWP3_1492	T	C	.	.	VRT=1
NC-007085.3	651021	SBWP3_1493	A	G	.	.	VRT=1
NC-007085.3	6520685	SBWP3_1494	T	C	.	.	VRT=1
NW-003378186.1	121040	SBWP3_1495	T	C	.	.	VRT=1
NW-003378186.1	154742	SBWP3_1496	A	G	.	.	VRT=1
NW-003378186.1	154930	SBWP3_1497	A	G	.	.	VRT=1
NW-003378186.1	165762	SBWP3_1498	A	G	.	.	VRT=1
NW-003378186.1	184526	SBWP3_1499	A	G	.	.	VRT=1
NW-003378186.1	199047	SBWP3_1500	T	C	.	.	VRT=1
NW-003378186.1	19953	SBWP3_1501	T	C	.	.	VRT=1
NW-003378186.1	201812	SBWP3_1502	A	G	.	.	VRT=1
NW-003378186.1	208086	SBWP3_1503	A	G	.	.	VRT=1
NW-003378186.1	209732	SBWP3_1504	A	G	.	.	VRT=1
NW-003378186.1	213592	SBWP3_1505	T	A	.	.	VRT=1
NW-003378186.1	221756	SBWP3_1506	T	C	.	.	VRT=1
NW-003378186.1	223609	SBWP3_1507	T	C	.	.	VRT=1
NW-003378186.1	223665	SBWP3_1508	A	G	.	.	VRT=1
NW-003378186.1	223724	SBWP3_1509	T	C	.	.	VRT=1
NW-003378186.1	239768	SBWP3_1510	A	G	.	.	VRT=1
NW-003378186.1	243112	SBWP3_1511	T	C	.	.	VRT=1
NW-003378186.1	249440	SBWP3_1512	T	C	.	.	VRT=1
NW-003378186.1	259453	SBWP3_1513	A	G	.	.	VRT=1
NW-003378186.1	261360	SBWP3_1514	T	C	.	.	VRT=1
NW-003378186.1	261962	SBWP3_1515	T	C	.	.	VRT=1
NW-003378186.1	279274	SBWP3_1516	A	G	.	.	VRT=1
NW-003378186.1	28698	SBWP3_1517	A	G	.	.	VRT=1
NW-003378186.1	332481	SBWP3_1518	T	C	.	.	VRT=1
NW-003378186.1	349645	SBWP3_1519	T	C	.	.	VRT=1
NW-003378186.1	380531	SBWP3_1520	T	C	.	.	VRT=1
NW-003378186.1	380732	SBWP3_1521	G	C	.	.	VRT=1
NW-003378186.1	380955	SBWP3_1522	T	A	.	.	VRT=1
NW-003378186.1	423509	SBWP3_1523	A	G	.	.	VRT=1
NW-003378186.1	427077	SBWP3_1524	T	C	.	.	VRT=1
NW-003378186.1	459638	SBWP3_1525	T	C	.	.	VRT=1
NW-003378186.1	482374	SBWP3_1526	T	A	.	.	VRT=1
NW-003378186.1	483920	SBWP3_1527	T	C	.	.	VRT=1
NW-003378186.1	505964	SBWP3_1528	T	C	.	.	VRT=1
NW-003378186.1	511621	SBWP3_1529	A	G	.	.	VRT=1
NW-003378186.1	512848	SBWP3_1530	A	G	.	.	VRT=1
NW-003378186.1	527318	SBWP3_1531	A	G	.	.	VRT=1
NW-003378186.1	534083	SBWP3_1532	A	G	.	.	VRT=1
NW-003378186.1	543364	SBWP3_1533	A	T	.	.	VRT=1
NW-003378186.1	544692	SBWP3_1534	A	G	.	.	VRT=1
NW-003378186.1	558685	SBWP3_1535	T	A	.	.	VRT=1
NW-003378186.1	562596	SBWP3_1536	A	G	.	.	VRT=1
NW-003378186.1	562627	SBWP3_1537	T	C	.	.	VRT=1
NW-003378186.1	564026	SBWP3_1538	T	C	.	.	VRT=1
NW-003378186.1	564231	SBWP3_1539	T	C	.	.	VRT=1
NW-003378186.1	57179	SBWP3_1540	A	T	.	.	VRT=1
NW-003378186.1	618793	SBWP3_1541	T	C	.	.	VRT=1
NW-003378186.1	79008	SBWP3_1542	A	G	.	.	VRT=1
NW-003378186.1	90977	SBWP3_1543	T	C	.	.	VRT=1
NW-003378188.1	128780	SBWP3_1544	T	A	.	.	VRT=1
NW-003378188.1	27487	SBWP3_1545	A	G	.	.	VRT=1
NW-003378188.1	7218	SBWP3_1546	A	G	.	.	VRT=1
NW-003378189.1	175230	SBWP3_1547	T	C	.	.	VRT=1
NW-003378189.1	186677	SBWP3_1548	T	G	.	.	VRT=1
NW-003378189.1	234204	SBWP3_1549	A	G	.	.	VRT=1
NW-003378189.1	234530	SBWP3_1550	T	C	.	.	VRT=1
NW-003378189.1	265813	SBWP3_1551	T	C	.	.	VRT=1
NW-003378189.1	295368	SBWP3_1552	T	C	.	.	VRT=1
NW-003378189.1	307341	SBWP3_1553	T	C	.	.	VRT=1
NW-003378189.1	319476	SBWP3_1554	A	G	.	.	VRT=1
NW-003378189.1	50135	SBWP3_1555	A	C	.	.	VRT=1
NW-003378190.1	19006	SBWP3_1556	A	G	.	.	VRT=1
NW-003378190.1	215060	SBWP3_1557	A	G	.	.	VRT=1
NW-003378190.1	312466	SBWP3_1558	A	G	.	.	VRT=1
NW-003378190.1	69793	SBWP3_1559	A	C	.	.	VRT=1
NW-003378190.1	70244	SBWP3_1560	A	G	.	.	VRT=1
NW-003378190.1	74861	SBWP3_1561	A	G	.	.	VRT=1
NW-003378190.1	94579	SBWP3_1562	T	C	.	.	VRT=1
NW-003378190.1	94686	SBWP3_1563	T	C	.	.	VRT=1
NW-003378191.1	10227	SBWP3_1564	T	C	.	.	VRT=1
NW-003378191.1	229510	SBWP3_1565	T	C	.	.	VRT=1
NW-003378192.1	120552	SBWP3_1566	A	C	.	.	VRT=1
NW-003378192.1	3114	SBWP3_1567	T	C	.	.	VRT=1
NW-003378192.1	61450	SBWP3_1568	T	C	.	.	VRT=1
NW-003378192.1	89815	SBWP3_1569	A	G	.	.	VRT=1
NW-003378194.1	2208	SBWP3_1570	A	G	.	.	VRT=1
NW-003378194.1	29512	SBWP3_1571	A	C	.	.	VRT=1
NW-003378194.1	30717	SBWP3_1572	T	C	.	.	VRT=1
NW-003378194.1	8822	SBWP3_1573	A	G	.	.	VRT=1
NW-003378195.1	35904	SBWP3_1574	T	C	.	.	VRT=1
NW-003378195.1	36035	SBWP3_1575	A	G	.	.	VRT=1
NW-003378199.1	48934	SBWP3_1576	A	G	.	.	VRT=1
NW-003378200.1	101401	SBWP3_1577	T	C	.	.	VRT=1
NW-003378200.1	13049	SBWP3_1578	A	G	.	.	VRT=1
NW-003378200.1	22385	SBWP3_1579	T	C	.	.	VRT=1
NW-003378200.1	38628	SBWP3_1580	T	C	.	.	VRT=1
NW-003378200.1	39103	SBWP3_1581	T	A	.	.	VRT=1
NW-003378200.1	39106	SBWP3_1582	A	T	.	.	VRT=1
NW-003378200.1	44901	SBWP3_1583	T	C	.	.	VRT=1
NW-003378200.1	51748	SBWP3_1584	T	C	.	.	VRT=1
NW-003378200.1	85548	SBWP3_1585	T	C	.	.	VRT=1
NW-003378202.1	25211	SBWP3_1586	T	C	.	.	VRT=1
NW-003378204.1	181269	SBWP3_1587	A	C	.	.	VRT=1
NW-003378206.1	43834	SBWP3_1588	A	C	.	.	VRT=1
NW-003378208.1	97933	SBWP3_1589	A	G	.	.	VRT=1
NW-003378209.1	25958	SBWP3_1590	A	C	.	.	VRT=1
NW-003378209.1	5235	SBWP3_1591	T	C	.	.	VRT=1
NW-003378212.1	41018	SBWP3_1592	A	G	.	.	VRT=1
NW-003378212.1	49712	SBWP3_1593	T	C	.	.	VRT=1
NW-003378214.1	100313	SBWP3_1594	T	C	.	.	VRT=1
NW-003378214.1	110912	SBWP3_1595	T	C	.	.	VRT=1
NW-003378214.1	168735	SBWP3_1596	A	C	.	.	VRT=1
NW-003378214.1	19485	SBWP3_1597	A	G	.	.	VRT=1
NW-003378218.1	57839	SBWP3_1598	T	C	.	.	VRT=1
NW-003378220.1	91518	SBWP3_1599	T	C	.	.	VRT=1
NW-003378222.1	100221	SBWP3_1600	A	G	.	.	VRT=1
NW-003378222.1	120949	SBWP3_1601	G	C	.	.	VRT=1
NW-003378222.1	122783	SBWP3_1602	A	G	.	.	VRT=1
NW-003378222.1	1796	SBWP3_1603	T	C	.	.	VRT=1
NW-003378222.1	67225	SBWP3_1604	T	C	.	.	VRT=1
NW-003378222.1	67622	SBWP3_1605	T	C	.	.	VRT=1
NW-003378222.1	70950	SBWP3_1606	T	C	.	.	VRT=1
NW-003378222.1	71072	SBWP3_1607	A	T	.	.	VRT=1
NW-003378222.1	74239	SBWP3_1608	T	C	.	.	VRT=1
NW-003378222.1	94691	SBWP3_1609	T	C	.	.	VRT=1
NW-003378223.1	52313	SBWP3_1610	T	C	.	.	VRT=1
NW-003378224.1	12683	SBWP3_1611	T	A	.	.	VRT=1
NW-003378224.1	27120	SBWP3_1612	A	G	.	.	VRT=1
NW-003378224.1	38281	SBWP3_1613	A	G	.	.	VRT=1
NW-003378224.1	39874	SBWP3_1614	A	G	.	.	VRT=1
NW-003378224.1	57885	SBWP3_1615	T	C	.	.	VRT=1
NW-003378224.1	59173	SBWP3_1616	T	C	.	.	VRT=1
NW-003378224.1	59920	SBWP3_1617	T	C	.	.	VRT=1
NW-003378224.1	78369	SBWP3_1618	A	G	.	.	VRT=1
NW-003378225.1	34617	SBWP3_1619	T	C	.	.	VRT=1
NW-003378226.1	5615	SBWP3_1620	T	C	.	.	VRT=1
NW-003378226.1	67499	SBWP3_1621	A	G	.	.	VRT=1
NW-003378226.1	93703	SBWP3_1622	A	G	.	.	VRT=1
NW-003378226.1	96257	SBWP3_1623	T	C	.	.	VRT=1
NW-003378228.1	31726	SBWP3_1624	A	G	.	.	VRT=1
NW-003378228.1	45901	SBWP3_1625	T	C	.	.	VRT=1
NW-003378228.1	68570	SBWP3_1626	A	G	.	.	VRT=1
NW-003378230.1	33905	SBWP3_1627	T	C	.	.	VRT=1
NW-003378235.1	48937	SBWP3_1628	T	C	.	.	VRT=1
NW-003378235.1	5676	SBWP3_1629	T	C	.	.	VRT=1
NW-003378237.1	1999	SBWP3_1630	A	C	.	.	VRT=1
NW-003378237.1	4028	SBWP3_1631	T	C	.	.	VRT=1
NW-003378237.1	4031	SBWP3_1632	A	G	.	.	VRT=1
NW-003378237.1	8013	SBWP3_1633	A	G	.	.	VRT=1
NW-003378237.1	99252	SBWP3_1634	T	C	.	.	VRT=1
NW-003378240.1	16783	SBWP3_1635	T	C	.	.	VRT=1
NW-003378240.1	2752	SBWP3_1636	A	G	.	.	VRT=1
NW-003378240.1	3751	SBWP3_1637	T	C	.	.	VRT=1
NW-003378240.1	6001	SBWP3_1638	T	C	.	.	VRT=1
NW-003378245.1	103936	SBWP3_1639	T	C	.	.	VRT=1
NW-003378245.1	13706	SBWP3_1640	T	C	.	.	VRT=1
NW-003378245.1	27254	SBWP3_1641	T	A	.	.	VRT=1
NW-003378248.1	22849	SBWP3_1642	A	G	.	.	VRT=1
NW-003378248.1	29517	SBWP3_1643	A	G	.	.	VRT=1
NW-003378248.1	30563	SBWP3_1644	A	G	.	.	VRT=1
NW-003378248.1	45532	SBWP3_1645	T	A	.	.	VRT=1
NW-003378248.1	45533	SBWP3_1646	A	T	.	.	VRT=1
NW-003378248.1	74790	SBWP3_1647	T	G	.	.	VRT=1
NW-003378249.1	41817	SBWP3_1648	A	T	.	.	VRT=1
NW-003378249.1	42467	SBWP3_1649	A	C	.	.	VRT=1
NW-003378249.1	42483	SBWP3_1650	T	C	.	.	VRT=1
NW-003378249.1	42505	SBWP3_1651	T	C	.	.	VRT=1
NW-003378249.1	42910	SBWP3_1652	A	G	.	.	VRT=1
NW-003378249.1	42964	SBWP3_1653	T	C	.	.	VRT=1
NW-003378250.1	10428	SBWP3_1654	T	G	.	.	VRT=1
NW-003378251.1	2551	SBWP3_1655	C	G	.	.	VRT=1
NW-003378251.1	2695	SBWP3_1656	T	C	.	.	VRT=1
NW-003378251.1	6104	SBWP3_1657	T	C	.	.	VRT=1
NW-003378253.1	112397	SBWP3_1658	A	G	.	.	VRT=1
NW-003378253.1	29250	SBWP3_1659	T	C	.	.	VRT=1
NW-003378253.1	76976	SBWP3_1660	A	G	.	.	VRT=1
NW-003378254.1	9416	SBWP3_1661	G	C	.	.	VRT=1
NW-003378254.1	9428	SBWP3_1662	A	G	.	.	VRT=1
NW-003378255.1	29456	SBWP3_1663	A	G	.	.	VRT=1
NW-003378255.1	31868	SBWP3_1664	A	G	.	.	VRT=1
NW-003378255.1	42762	SBWP3_1665	T	C	.	.	VRT=1
NW-003378255.1	55558	SBWP3_1666	T	A	.	.	VRT=1
NW-003378255.1	56628	SBWP3_1667	A	G	.	.	VRT=1
NW-003378255.1	81267	SBWP3_1668	T	C	.	.	VRT=1
NW-003378255.1	82958	SBWP3_1669	A	G	.	.	VRT=1
NW-003378256.1	10695	SBWP3_1670	T	C	.	.	VRT=1
NW-003378256.1	11565	SBWP3_1671	A	G	.	.	VRT=1
NW-003378256.1	2235	SBWP3_1672	A	G	.	.	VRT=1
NW-003378256.1	2358	SBWP3_1673	T	C	.	.	VRT=1
NW-003378256.1	23856	SBWP3_1674	A	G	.	.	VRT=1
NW-003378256.1	25239	SBWP3_1675	A	G	.	.	VRT=1
NW-003378256.1	25716	SBWP3_1676	T	C	.	.	VRT=1
NW-003378256.1	26334	SBWP3_1677	T	C	.	.	VRT=1
NW-003378256.1	33626	SBWP3_1678	A	G	.	.	VRT=1
NW-003378256.1	45257	SBWP3_1679	A	G	.	.	VRT=1
NW-003378256.1	46362	SBWP3_1680	T	G	.	.	VRT=1
NW-003378256.1	47875	SBWP3_1681	A	G	.	.	VRT=1
NW-003378256.1	49337	SBWP3_1682	T	C	.	.	VRT=1
NW-003378256.1	57144	SBWP3_1683	A	G	.	.	VRT=1
NW-003378256.1	5756	SBWP3_1684	T	A	.	.	VRT=1
NW-003378256.1	58643	SBWP3_1685	T	A	.	.	VRT=1
NW-003378256.1	63190	SBWP3_1686	A	G	.	.	VRT=1
NW-003378256.1	7955	SBWP3_1687	T	C	.	.	VRT=1
NW-003378257.1	18458	SBWP3_1688	A	G	.	.	VRT=1
NW-003378257.1	71482	SBWP3_1689	T	C	.	.	VRT=1
NW-003378257.1	73530	SBWP3_1690	T	C	.	.	VRT=1
NW-003378260.1	15401	SBWP3_1691	A	G	.	.	VRT=1
NW-003378260.1	18276	SBWP3_1692	A	G	.	.	VRT=1
NW-003378260.1	18674	SBWP3_1693	T	C	.	.	VRT=1
NW-003378260.1	19387	SBWP3_1694	T	C	.	.	VRT=1
NW-003378260.1	21194	SBWP3_1695	A	G	.	.	VRT=1
NW-003378260.1	21277	SBWP3_1696	A	G	.	.	VRT=1
NW-003378260.1	25105	SBWP3_1697	T	C	.	.	VRT=1
NW-003378260.1	25776	SBWP3_1698	T	C	.	.	VRT=1
NW-003378260.1	26510	SBWP3_1699	A	G	.	.	VRT=1
NW-003378260.1	55345	SBWP3_1700	T	C	.	.	VRT=1
NW-003378260.1	56517	SBWP3_1701	A	G	.	.	VRT=1
NW-003378260.1	8998	SBWP3_1702	A	G	.	.	VRT=1
NW-003378262.1	19827	SBWP3_1703	A	G	.	.	VRT=1
NW-003378262.1	21153	SBWP3_1704	A	G	.	.	VRT=1
NW-003378262.1	25251	SBWP3_1705	T	C	.	.	VRT=1
NW-003378262.1	25796	SBWP3_1706	A	G	.	.	VRT=1
NW-003378262.1	44261	SBWP3_1707	A	G	.	.	VRT=1
NW-003378262.1	49655	SBWP3_1708	C	G	.	.	VRT=1
NW-003378262.1	5456	SBWP3_1709	A	G	.	.	VRT=1
NW-003378262.1	62247	SBWP3_1710	T	C	.	.	VRT=1
NW-003378262.1	9264	SBWP3_1711	G	C	.	.	VRT=1
NW-003378264.1	5917	SBWP3_1712	A	G	.	.	VRT=1
NW-003378265.1	75027	SBWP3_1713	T	C	.	.	VRT=1
NW-003378269.1	21061	SBWP3_1714	A	G	.	.	VRT=1
NW-003378269.1	34690	SBWP3_1715	A	G	.	.	VRT=1
NW-003378269.1	40601	SBWP3_1716	T	C	.	.	VRT=1
NW-003378269.1	51443	SBWP3_1717	T	C	.	.	VRT=1
NW-003378269.1	5150	SBWP3_1718	A	G	.	.	VRT=1
NW-003378269.1	8261	SBWP3_1719	T	C	.	.	VRT=1
NW-003378270.1	3210	SBWP3_1720	T	C	.	.	VRT=1
NW-003378270.1	38725	SBWP3_1721	A	G	.	.	VRT=1
NW-003378270.1	42302	SBWP3_1722	A	G	.	.	VRT=1
NW-003378270.1	77363	SBWP3_1723	T	C	.	.	VRT=1
NW-003378270.1	78131	SBWP3_1724	A	G	.	.	VRT=1
NW-003378271.1	105628	SBWP3_1725	T	C	.	.	VRT=1
NW-003378271.1	107954	SBWP3_1726	A	G	.	.	VRT=1
NW-003378271.1	112566	SBWP3_1727	A	G	.	.	VRT=1
NW-003378271.1	112786	SBWP3_1728	T	C	.	.	VRT=1
NW-003378271.1	113528	SBWP3_1729	A	G	.	.	VRT=1
NW-003378271.1	116847	SBWP3_1730	A	G	.	.	VRT=1
NW-003378271.1	117467	SBWP3_1731	G	C	.	.	VRT=1
NW-003378271.1	119589	SBWP3_1732	T	A	.	.	VRT=1
NW-003378271.1	119915	SBWP3_1733	A	G	.	.	VRT=1
NW-003378271.1	22858	SBWP3_1734	T	C	.	.	VRT=1
NW-003378271.1	23109	SBWP3_1735	T	C	.	.	VRT=1
NW-003378271.1	56773	SBWP3_1736	A	G	.	.	VRT=1
NW-003378271.1	65350	SBWP3_1737	T	G	.	.	VRT=1
NW-003378271.1	74196	SBWP3_1738	A	G	.	.	VRT=1
NW-003378271.1	78820	SBWP3_1739	A	G	.	.	VRT=1
NW-003378271.1	78840	SBWP3_1740	T	C	.	.	VRT=1
NW-003378271.1	79726	SBWP3_1741	T	C	.	.	VRT=1
NW-003378271.1	81033	SBWP3_1742	A	C	.	.	VRT=1
NW-003378271.1	81203	SBWP3_1743	G	C	.	.	VRT=1
NW-003378271.1	84417	SBWP3_1744	T	C	.	.	VRT=1
NW-003378271.1	91072	SBWP3_1745	T	C	.	.	VRT=1
NW-003378271.1	91150	SBWP3_1746	T	C	.	.	VRT=1
NW-003378271.1	91348	SBWP3_1747	T	C	.	.	VRT=1
NW-003378271.1	92165	SBWP3_1748	T	C	.	.	VRT=1
NW-003378271.1	95567	SBWP3_1749	A	G	.	.	VRT=1
NW-003378271.1	98806	SBWP3_1750	A	G	.	.	VRT=1
NW-003378273.1	61319	SBWP3_1751	T	C	.	.	VRT=1
NW-003378273.1	80294	SBWP3_1752	A	G	.	.	VRT=1
NW-003378274.1	35569	SBWP3_1753	T	C	.	.	VRT=1
NW-003378274.1	42531	SBWP3_1754	T	C	.	.	VRT=1
NW-003378274.1	42580	SBWP3_1755	A	G	.	.	VRT=1
NW-003378274.1	45029	SBWP3_1756	T	C	.	.	VRT=1
NW-003378274.1	46620	SBWP3_1757	T	C	.	.	VRT=1
NW-003378274.1	48797	SBWP3_1758	A	G	.	.	VRT=1
NW-003378274.1	58240	SBWP3_1759	T	C	.	.	VRT=1
NW-003378274.1	59426	SBWP3_1760	T	C	.	.	VRT=1
NW-003378274.1	59580	SBWP3_1761	A	G	.	.	VRT=1
NW-003378275.1	34549	SBWP3_1762	T	C	.	.	VRT=1
NW-003378275.1	61405	SBWP3_1763	T	C	.	.	VRT=1
NW-003378275.1	64012	SBWP3_1764	A	G	.	.	VRT=1
NW-003378276.1	12548	SBWP3_1765	A	G	.	.	VRT=1
NW-003378276.1	30082	SBWP3_1766	A	G	.	.	VRT=1
NW-003378276.1	5064	SBWP3_1767	A	C	.	.	VRT=1
NW-003378276.1	54531	SBWP3_1768	A	G	.	.	VRT=1
NW-003378276.1	5750	SBWP3_1769	A	C	.	.	VRT=1
NW-003378276.1	61137	SBWP3_1770	A	G	.	.	VRT=1
NW-003378279.1	11670	SBWP3_1771	T	C	.	.	VRT=1
NW-003378279.1	14384	SBWP3_1772	A	G	.	.	VRT=1
NW-003378279.1	44603	SBWP3_1773	A	G	.	.	VRT=1
NW-003378279.1	52046	SBWP3_1774	T	C	.	.	VRT=1
NW-003378279.1	52815	SBWP3_1775	T	C	.	.	VRT=1
NW-003378279.1	56679	SBWP3_1776	A	G	.	.	VRT=1
NW-003378279.1	58301	SBWP3_1777	T	C	.	.	VRT=1
NW-003378279.1	75588	SBWP3_1778	A	G	.	.	VRT=1
NW-003378279.1	8155	SBWP3_1779	T	C	.	.	VRT=1
NW-003378279.1	87319	SBWP3_1780	A	T	.	.	VRT=1
NW-003378279.1	87811	SBWP3_1781	A	G	.	.	VRT=1
NW-003378279.1	88429	SBWP3_1782	A	G	.	.	VRT=1
NW-003378281.1	18937	SBWP3_1783	A	G	.	.	VRT=1
NW-003378281.1	48818	SBWP3_1784	A	G	.	.	VRT=1
NW-003378283.1	21960	SBWP3_1785	A	G	.	.	VRT=1
NW-003378283.1	27975	SBWP3_1786	A	T	.	.	VRT=1
NW-003378285.1	31632	SBWP3_1787	T	C	.	.	VRT=1
NW-003378286.1	17697	SBWP3_1788	A	G	.	.	VRT=1
NW-003378286.1	18100	SBWP3_1789	T	C	.	.	VRT=1
NW-003378286.1	26113	SBWP3_1790	A	G	.	.	VRT=1
NW-003378286.1	69529	SBWP3_1791	T	G	.	.	VRT=1
NW-003378287.1	5987	SBWP3_1792	A	G	.	.	VRT=1
NW-003378291.1	41167	SBWP3_1793	T	C	.	.	VRT=1
NW-003378292.1	15525	SBWP3_1794	A	C	.	.	VRT=1
NW-003378292.1	18669	SBWP3_1795	A	G	.	.	VRT=1
NW-003378292.1	38999	SBWP3_1796	T	C	.	.	VRT=1
NW-003378295.1	45316	SBWP3_1797	A	G	.	.	VRT=1
NW-003378296.1	12472	SBWP3_1798	A	G	.	.	VRT=1
NW-003378296.1	12535	SBWP3_1799	A	G	.	.	VRT=1
NW-003378296.1	1835	SBWP3_1800	A	G	.	.	VRT=1
NW-003378296.1	21874	SBWP3_1801	A	T	.	.	VRT=1
NW-003378296.1	21971	SBWP3_1802	T	C	.	.	VRT=1
NW-003378296.1	5642	SBWP3_1803	T	C	.	.	VRT=1
NW-003378299.1	33060	SBWP3_1804	T	C	.	.	VRT=1
NW-003378299.1	5409	SBWP3_1805	C	G	.	.	VRT=1
NW-003378300.1	15212	SBWP3_1806	T	C	.	.	VRT=1
NW-003378300.1	19145	SBWP3_1807	T	C	.	.	VRT=1
NW-003378300.1	25676	SBWP3_1808	T	C	.	.	VRT=1
NW-003378300.1	34133	SBWP3_1809	A	G	.	.	VRT=1
NW-003378300.1	38852	SBWP3_1810	G	C	.	.	VRT=1
NW-003378300.1	38855	SBWP3_1811	A	T	.	.	VRT=1
NW-003378300.1	47663	SBWP3_1812	T	C	.	.	VRT=1
NW-003378301.1	80340	SBWP3_1813	T	C	.	.	VRT=1
NW-003378301.1	94234	SBWP3_1814	T	C	.	.	VRT=1
NW-003378305.1	34576	SBWP3_1815	T	C	.	.	VRT=1
NW-003378305.1	7347	SBWP3_1816	T	C	.	.	VRT=1
NW-003378308.1	26783	SBWP3_1817	T	C	.	.	VRT=1
NW-003378309.1	2296	SBWP3_1818	A	G	.	.	VRT=1
NW-003378309.1	4601	SBWP3_1819	A	G	.	.	VRT=1
NW-003378310.1	37840	SBWP3_1820	T	C	.	.	VRT=1
NW-003378310.1	37940	SBWP3_1821	A	C	.	.	VRT=1
NW-003378310.1	40799	SBWP3_1822	T	C	.	.	VRT=1
NW-003378310.1	48769	SBWP3_1823	A	G	.	.	VRT=1
NW-003378313.1	10087	SBWP3_1824	A	C	.	.	VRT=1
NW-003378313.1	29919	SBWP3_1825	A	G	.	.	VRT=1
NW-003378314.1	13324	SBWP3_1826	A	G	.	.	VRT=1
NW-003378316.1	15033	SBWP3_1827	T	C	.	.	VRT=1
NW-003378316.1	21025	SBWP3_1828	T	C	.	.	VRT=1
NW-003378316.1	29444	SBWP3_1829	A	G	.	.	VRT=1
NW-003378316.1	3250	SBWP3_1830	T	C	.	.	VRT=1
NW-003378316.1	37802	SBWP3_1831	T	C	.	.	VRT=1
NW-003378316.1	38553	SBWP3_1832	T	C	.	.	VRT=1
NW-003378316.1	42269	SBWP3_1833	T	A	.	.	VRT=1
NW-003378316.1	54698	SBWP3_1834	T	G	.	.	VRT=1
NW-003378316.1	58577	SBWP3_1835	T	C	.	.	VRT=1
NW-003378316.1	61611	SBWP3_1836	A	G	.	.	VRT=1
NW-003378316.1	62813	SBWP3_1837	A	G	.	.	VRT=1
NW-003378316.1	6840	SBWP3_1838	A	G	.	.	VRT=1
NW-003378316.1	8579	SBWP3_1839	T	C	.	.	VRT=1
NW-003378323.1	44896	SBWP3_1840	T	G	.	.	VRT=1
NW-003378323.1	45228	SBWP3_1841	T	C	.	.	VRT=1
NW-003378323.1	50493	SBWP3_1842	T	C	.	.	VRT=1
NW-003378324.1	30427	SBWP3_1843	T	C	.	.	VRT=1
NW-003378324.1	34326	SBWP3_1844	A	T	.	.	VRT=1
NW-003378324.1	4829	SBWP3_1845	T	C	.	.	VRT=1
NW-003378324.1	49992	SBWP3_1846	T	C	.	.	VRT=1
NW-003378324.1	51564	SBWP3_1847	A	G	.	.	VRT=1
NW-003378324.1	54910	SBWP3_1848	T	C	.	.	VRT=1
NW-003378324.1	57207	SBWP3_1849	A	G	.	.	VRT=1
NW-003378325.1	8118	SBWP3_1850	T	C	.	.	VRT=1
NW-003378331.1	3608	SBWP3_1851	T	C	.	.	VRT=1
NW-003378332.1	17078	SBWP3_1852	T	C	.	.	VRT=1
NW-003378334.1	4850	SBWP3_1853	T	C	.	.	VRT=1
NW-003378334.1	6389	SBWP3_1854	T	C	.	.	VRT=1
NW-003378334.1	7081	SBWP3_1855	A	G	.	.	VRT=1
NW-003378335.1	6401	SBWP3_1856	T	A	.	.	VRT=1
NW-003378340.1	12289	SBWP3_1857	A	G	.	.	VRT=1
NW-003378340.1	7659	SBWP3_1858	T	C	.	.	VRT=1
NW-003378344.1	14477	SBWP3_1859	T	C	.	.	VRT=1
NW-003378344.1	14606	SBWP3_1860	A	G	.	.	VRT=1
NW-003378344.1	5556	SBWP3_1861	A	G	.	.	VRT=1
NW-003378344.1	8167	SBWP3_1862	T	C	.	.	VRT=1
NW-003378345.1	19039	SBWP3_1863	A	G	.	.	VRT=1
NW-003378345.1	28008	SBWP3_1864	A	G	.	.	VRT=1
NW-003378345.1	8556	SBWP3_1865	A	G	.	.	VRT=1
NW-003378345.1	8564	SBWP3_1866	A	G	.	.	VRT=1
NW-003378347.1	12981	SBWP3_1867	T	C	.	.	VRT=1
NW-003378347.1	22153	SBWP3_1868	T	C	.	.	VRT=1
NW-003378347.1	30719	SBWP3_1869	T	C	.	.	VRT=1
NW-003378347.1	40465	SBWP3_1870	T	C	.	.	VRT=1
NW-003378347.1	4161	SBWP3_1871	T	C	.	.	VRT=1
NW-003378347.1	44605	SBWP3_1872	T	C	.	.	VRT=1
NW-003378347.1	44992	SBWP3_1873	T	C	.	.	VRT=1
NW-003378347.1	45765	SBWP3_1874	C	G	.	.	VRT=1
NW-003378347.1	4919	SBWP3_1875	A	G	.	.	VRT=1
NW-003378347.1	50863	SBWP3_1876	T	C	.	.	VRT=1
NW-003378347.1	62551	SBWP3_1877	A	G	.	.	VRT=1
NW-003378347.1	63609	SBWP3_1878	A	G	.	.	VRT=1
NW-003378347.1	67640	SBWP3_1879	C	G	.	.	VRT=1
NW-003378347.1	73952	SBWP3_1880	T	C	.	.	VRT=1
NW-003378347.1	77959	SBWP3_1881	T	C	.	.	VRT=1
NW-003378347.1	81134	SBWP3_1882	A	G	.	.	VRT=1
NW-003378347.1	81329	SBWP3_1883	A	G	.	.	VRT=1
NW-003378348.1	34119	SBWP3_1884	T	C	.	.	VRT=1
NW-003378348.1	4716	SBWP3_1885	A	G	.	.	VRT=1
NW-003378350.1	31730	SBWP3_1886	A	G	.	.	VRT=1
NW-003378350.1	31888	SBWP3_1887	A	G	.	.	VRT=1
NW-003378351.1	13669	SBWP3_1888	T	G	.	.	VRT=1
NW-003378353.1	6240	SBWP3_1889	T	C	.	.	VRT=1
NW-003378355.1	1848	SBWP3_1890	A	G	.	.	VRT=1
NW-003378355.1	52168	SBWP3_1891	T	C	.	.	VRT=1
NW-003378355.1	8	SBWP3_1892	A	G	.	.	VRT=1
NW-003378355.1	8706	SBWP3_1893	T	C	.	.	VRT=1
NW-003378356.1	14008	SBWP3_1894	A	G	.	.	VRT=1
NW-003378356.1	19463	SBWP3_1895	T	C	.	.	VRT=1
NW-003378358.1	11084	SBWP3_1896	T	C	.	.	VRT=1
NW-003378358.1	24561	SBWP3_1897	T	G	.	.	VRT=1
NW-003378365.1	29728	SBWP3_1898	G	C	.	.	VRT=1
NW-003378371.1	28104	SBWP3_1899	A	G	.	.	VRT=1
NW-003378372.1	14983	SBWP3_1900	T	C	.	.	VRT=1
NW-003378372.1	15408	SBWP3_1901	A	G	.	.	VRT=1
NW-003378372.1	16056	SBWP3_1902	T	A	.	.	VRT=1
NW-003378372.1	18500	SBWP3_1903	T	C	.	.	VRT=1
NW-003378372.1	23230	SBWP3_1904	T	C	.	.	VRT=1
NW-003378372.1	2952	SBWP3_1905	A	C	.	.	VRT=1
NW-003378372.1	31327	SBWP3_1906	T	C	.	.	VRT=1
NW-003378373.1	43616	SBWP3_1907	A	G	.	.	VRT=1
NW-003378374.1	16724	SBWP3_1908	A	G	.	.	VRT=1
NW-003378374.1	23868	SBWP3_1909	A	G	.	.	VRT=1
NW-003378374.1	29829	SBWP3_1910	A	G	.	.	VRT=1
NW-003378374.1	3243	SBWP3_1911	A	G	.	.	VRT=1
NW-003378374.1	3804	SBWP3_1912	T	C	.	.	VRT=1
NW-003378377.1	26653	SBWP3_1913	A	G	.	.	VRT=1
NW-003378378.1	4353	SBWP3_1914	A	G	.	.	VRT=1
NW-003378383.1	17409	SBWP3_1915	T	C	.	.	VRT=1
NW-003378384.1	11103	SBWP3_1916	T	C	.	.	VRT=1
NW-003378384.1	11104	SBWP3_1917	A	C	.	.	VRT=1
NW-003378385.1	16914	SBWP3_1918	A	G	.	.	VRT=1
NW-003378385.1	3982	SBWP3_1919	A	G	.	.	VRT=1
NW-003378397.1	16557	SBWP3_1920	T	A	.	.	VRT=1
NW-003378398.1	16781	SBWP3_1921	T	C	.	.	VRT=1
NW-003378398.1	6477	SBWP3_1922	T	C	.	.	VRT=1
NW-003378403.1	1261	SBWP3_1923	T	A	.	.	VRT=1
NW-003378403.1	1321	SBWP3_1924	G	C	.	.	VRT=1
NW-003378403.1	1341	SBWP3_1925	A	G	.	.	VRT=1
NW-003378403.1	16102	SBWP3_1926	T	C	.	.	VRT=1
NW-003378403.1	17145	SBWP3_1927	T	C	.	.	VRT=1
NW-003378404.1	4320	SBWP3_1928	A	G	.	.	VRT=1
NW-003378414.1	19492	SBWP3_1929	A	G	.	.	VRT=1
NW-003378414.1	4344	SBWP3_1930	A	G	.	.	VRT=1
NW-003378418.1	5544	SBWP3_1931	T	C	.	.	VRT=1
NW-003378422.1	4890	SBWP3_1932	T	C	.	.	VRT=1
NW-003378423.1	14501	SBWP3_1933	T	C	.	.	VRT=1
NW-003378423.1	20865	SBWP3_1934	T	C	.	.	VRT=1
NW-003378424.1	3031	SBWP3_1935	A	G	.	.	VRT=1
NW-003378433.1	4222	SBWP3_1936	A	G	.	.	VRT=1
NW-003378433.1	5553	SBWP3_1937	A	G	.	.	VRT=1
NW-003378439.1	10283	SBWP3_1938	A	G	.	.	VRT=1
NW-003378440.1	14557	SBWP3_1939	A	G	.	.	VRT=1
NW-003378450.1	623	SBWP3_1940	A	G	.	.	VRT=1
NW-003378455.1	1411	SBWP3_1941	A	G	.	.	VRT=1
NW-003378465.1	2878	SBWP3_1942	T	C	.	.	VRT=1
NW-003378467.1	7860	SBWP3_1943	A	G	.	.	VRT=1
NW-003378467.1	986	SBWP3_1944	T	C	.	.	VRT=1
NW-003378479.1	1942	SBWP3_1945	T	A	.	.	VRT=1
NW-003378479.1	25050	SBWP3_1946	A	G	.	.	VRT=1
NW-003378481.1	5030	SBWP3_1947	A	G	.	.	VRT=1
NW-003378482.1	11157	SBWP3_1948	A	G	.	.	VRT=1
NW-003378482.1	14430	SBWP3_1949	T	C	.	.	VRT=1
NW-003378482.1	9353	SBWP3_1950	A	G	.	.	VRT=1
NW-003378488.1	4230	SBWP3_1951	T	C	.	.	VRT=1
NW-003378496.1	1196	SBWP3_1952	T	C	.	.	VRT=1
NW-003378504.1	1936	SBWP3_1953	T	C	.	.	VRT=1
NW-003378512.1	2376	SBWP3_1954	A	G	.	.	VRT=1
NW-003378527.1	1591	SBWP3_1955	A	G	.	.	VRT=1
NW-003378585.1	3154	SBWP3_1956	T	C	.	.	VRT=1
NW-003378585.1	3469	SBWP3_1957	T	C	.	.	VRT=1
NW-003378587.1	10055	SBWP3_1958	A	G	.	.	VRT=1
NW-003378587.1	2999	SBWP3_1959	T	C	.	.	VRT=1
NW-003378587.1	9466	SBWP3_1960	A	G	.	.	VRT=1
NW-003378609.1	10506	SBWP3_1961	T	C	.	.	VRT=1
NW-003378629.1	10992	SBWP3_1962	G	C	.	.	VRT=1
NW-003378629.1	16878	SBWP3_1963	A	G	.	.	VRT=1
NW-003378635.1	2897	SBWP3_1964	A	G	.	.	VRT=1
NW-003378637.1	919	SBWP3_1965	A	G	.	.	VRT=1
NW-003378655.1	55714	SBWP3_1966	T	C	.	.	VRT=1
NW-003379293.1	3839	SBWP3_1967	A	G	.	.	VRT=1
NW-003379377.1	2669	SBWP3_1968	A	G	.	.	VRT=1
NW-003379383.1	1833	SBWP3_1969	T	C	.	.	VRT=1
NW-003379937.1	3684	SBWP3_1970	A	G	.	.	VRT=1
NW-003380036.1	504	SBWP3_1971	A	G	.	.	VRT=1
NW-003380432.1	5439	SBWP3_1972	T	C	.	.	VRT=1
NW-003381234.1	1281	SBWP3_1973	A	G	.	.	VRT=1
NW-003381234.1	1282	SBWP3_1974	A	G	.	.	VRT=1
NW-003381234.1	1321	SBWP3_1975	T	C	.	.	VRT=1
NW-003381299.1	686	SBWP3_1976	T	C	.	.	VRT=1
NW-003381358.1	1275	SBWP3_1977	A	G	.	.	VRT=1
NW-003381643.1	1740	SBWP3_1978	A	G	.	.	VRT=1
NW-003381667.1	359	SBWP3_1979	A	G	.	.	VRT=1
NW-003381711.1	12714	SBWP3_1980	T	C	.	.	VRT=1
NW-003382685.1	12457	SBWP3_1981	A	G	.	.	VRT=1
NW-003382860.1	2238	SBWP3_1982	T	C	.	.	VRT=1
NW-003382863.1	4108	SBWP3_1983	T	G	.	.	VRT=1
NW-003383064.1	1420	SBWP3_1984	T	C	.	.	VRT=1
NC-007070.3	10339761	SBWP3_1985	T	C	.	.	VRT=1
NC-007070.3	10449436	SBWP3_1986	A	G	.	.	VRT=1
NC-007070.3	10520982	SBWP3_1987	T	C	.	.	VRT=1
NC-007070.3	10570868	SBWP3_1988	A	G	.	.	VRT=1
NC-007070.3	10714004	SBWP3_1989	A	G	.	.	VRT=1
NC-007070.3	10947000	SBWP3_1990	A	G	.	.	VRT=1
NC-007070.3	10972895	SBWP3_1991	T	C	.	.	VRT=1
NC-007070.3	11111253	SBWP3_1992	T	C	.	.	VRT=1
[truncated: 2,173 more rows]
