# Supplementary material for: Authoritative subspecies diagnosis tool for European honey bees based on ancestry informative SNPs
Source: BMC Genomics. 2021 Feb 3;22:101. doi: 10.1186/s12864-021-07379-7 (PMC7860026; doi:10.1186/s12864-021-07379-7)
Supplement: Supplementary file 8 — Additional file 8: Table S1. Additional sampling information, references and sample origin of pool sequencing samples. [file 12864_2021_7379_MOESM8_ESM.xlsx]

## Sheet: Sampling Infos
Table S1. (xlsx) Sampling information, references and sample origin of pool sequencing samples.
Subspecies	Sampling country	Pool name	NPool	NMorphometry	References (full reference in the next sheet)	Sampling collaborator	Comments
A. m. ruttneri	Malta	rut_mlt	100	27	This study; Janczyk et al. 2020	M.Zammit-Mangion, D. Mifsud, T. Galea	Samples analysed using morphometric data
A. m. adami	Crete, Greece	ada_grc	88	20	This study, Martimianakis et al. 2011	D. Isaakidis	Samples previously analysed using genetic data (mt DNA)
A. m. carnica	Austria & Hungary	car_aut_hun	100	28	This study	E. Matray, R. Moosbeckhofer	A subset of samples were analysed morphometrically; samples originate from registered breeders of A. m. carnica
	Croatia & Slovenia	car_svn_hrv	100	-	Francis et al. 2014	A. Gregorc, M. Drazic, J. Filipi, N. Kezic	Samples previously analysed using genetic data (microsatellites) and morphometric data
"A. m. carpatica"	Romania & Moldova	carp_rou_mda	90	33	This study	A. Siceanu, E. Căuia	Samples originate from the National breeding program of Romania
A.m. cecropia	Greece	cec_grc	93	24	This study, Martimianakis et al. 2011	F. Hatjina	Samples previously analysed using genetic data (mt DNA)
A. m. ligustica	Italy	lig_ita	108	-	This study	C. Costa, R. Dall'Olio	Samples originate from registered breeders of A. m. ligustica
A. m. macedonica	N. Macedonia & N-Greece	mac_mkd_grc	86	24	This study, Uzunov et al. 2014, Bouga et al, 2005, 2011	M. Golubovski, A. Uzunov, F. Hatjina	A subset of samples previously analysed using genetic data (microsatellites, mtDNA)
"A. m. rodopica"	Bulgaria	rod_bgr	95	65	This study, Ivanova et al. 2012	E. Ivanova, P. Petrov	Samples previously analysed using genetic data (alloenzymic data)
A. m. iberiensis	Spain & Portugal	ibe_esp_west_prt	100	-	Chávez‐Galarza et al. 2013	A. Pinto	Samples previously analysed using genetic data (SNPs)
	Spain	ibe_esp_eus	100	-	Miguel et al. 2007	A. Estonba, I. Montes	Samples previously analysed using genetic data (microsatellites)
		ibe_esp_north	100	-	Canovas et al. 2008	P. De la Rúa	Samples previously analysed using mitochondrial DNA
		ibe_esp_south	100	-	Canovas et al. 2008	P. De la Rúa	Samples previously analysed using mitochondrial DNA
A. m. mellifera	Denmark	mel_dnk	100	-	This study	P. Kryger	Samples originate from conservation zone of A. m. mellifera on Laeso island
	Ireland	mel_irl	100	22	Hassett et al. 2018	M. Coffey	Samples previously analysed using genetic data (microsatellites), and a subset of samples were analysed morphometrically
	Isle of Man	mel_imn	90	-	This study	P. Kryger
	Russia	mel_rus	100	45	This study	R. Ilyasov, A. Nikolenko, A. Poskryakov, A. Sharipov	A subset of samples were analysed morphometrically
	Switzerland	mel_che	100	-	This study	M. Parejo, JD. Charrière	Samples recieved from the Swiss A. m. mellifera breeding association and conservation areas, where previous genetic analysis of the population revealed high ancestry to the subspecies.
A. m. anatoliaca	Turkey	ana_tur	100	19	This study, Francis et al. 2014	M. Kecekoglu, I. Soysal, I. Kandemir	A subset of samples previously analysed using genetic data (microsatellites)
A. m. remipes	Armenia	rem_arm	90	26	This study	K. Grigoryan
A. m. caucasia	Georgia and Turkey	cau_tur_geo	100	64	This study	I. Janashia, I. Kandemir	A subset of samples were analysed morphometrically
A. m. cypria	Cyprus	cyp_cyp	100	16	This study, Papachristoforou et al. 2013	A. Papachristoforou, T. Ioannou	Samples previously analysed using genetic data (microsatellites and mt DNA)
References
Bouga et al. 2011	Bouga, M., Alaux, C., Bienkowska, M., Büchler, R., Carreck, N. L., Cauia, E., ... & Gregorc, A. (2011). A review of methods for discrimination of honey bee populations as applied to European beekeeping. Journal of apicultural research, 50(1), 51-84.
Bouga et al. 2005	Bouga, M., Harizanis, P. C., Kilias, G., & Alahiotis, S. (2005). Genetic divergence and phylogenetic relationships of honey bee Apis mellifera (Hymenoptera: Apidae) populations from Greece and Cyprus using PCR–RFLP analysis of three mtDNA segments. Apidologie, 36(3), 335-344.
Cánovas et al. 2008	Cánovas, F., De la Rúa, P., Serrano, J., & Galián, J. (2008). Geographical patterns of mitochondrial DNA variation in Apis mellifera iberiensis (Hymenoptera: Apidae). Journal of Zoological Systematics and Evolutionary Research, 46(1), 24-30.
Chávez-Galarza et al. 2013	Chávez‐Galarza, J., Henriques, D., Johnston, J. S., Azevedo, J. C., Patton, J. C., Muñoz, I., ... & Pinto, M. A. (2013). Signatures of selection in the I berian honey bee (A pis mellifera iberiensis) revealed by a genome scan analysis of single nucleotide polymorphisms. Molecular ecology, 22(23), 5890-5907.
Francies et al. 2014	Francis, R. M., Kryger, P., Meixner, M., Bouga, M., Ivanova, E., Andonov, S., ... & Costa, C. (2014). The genetic origin of honey bee colonies used in the COLOSS Genotype-Environment Interactions Experiment: a comparison of methods. Journal of Apicultural Research, 53(2), 188-204.
Hasset et al. 2018	Hassett, J., Browne, K. A., McCormack, G. P., Moore, E., Society, N. I. H. B., Soland, G., & Geary, M. (2018). A significant pure population of the dark European honey bee (Apis mellifera mellifera) remains in Ireland. Journal of Apicultural Research, 57(3), 337-350.
Ivanova et al. 2012	Ivanova, E., Bouga, M., Staykova, T., Mladenovic, M., Rasic, S., Charistos, L., ... & Petrov, P. (2012). The genetic variability of honey bees from the Southern Balkan Peninsula, based on alloenzymic data. Journal of Apicultural Research, 51(4), 329-335.
Janczzk et al. 2020	Janczyk, A., Meixner, M. D., & Tofilski, A. (2020). Morphometric identification of the endemic Maltese honey bee (Apis mellifera ruttneri). Journal of Apicultural Research, 1-8.
Martimianakis et al. 2011	Martimianakis, S., Klossa-Kilia, E., Bouga, M., & Kilias, G. (2011). Phylogenetic relationships of Greek Apis mellifera subspecies based on sequencing of mtDNA segments (COI and ND5). Journal of Apicultural Research, 50(1), 42-50.
Miguel et al. 2007	Miguel, I., Iriondo, M., Garnery, L., Sheppard, W. S., & Estonba, A. (2007). Gene flow within the M evolutionary lineage of Apis mellifera: role of the Pyrenees, isolation by distance and post-glacial re-colonization routes in the western Europe. Apidologie, 38(2), 141-155.
Papachristoforou et al. 2013	Papachristoforou, A., Rortais, A., Bouga, M., Arnold, G., & Garnery, L. (2013). Genetic characterization of the cyprian honey bee (Apis mellifera cypria) based on microsatell ites and mitochondrial DNA polymorphisms. Journal of Apicultural Science, 57(2), 127-134.
Uzunov et al. 2014	Uzunov, A., Meixner, M. D., Kiprijanovska, H., Andonov, S., Gregorc, A., Ivanova, E., ... & Kryger, P. (2014). Genetic structure of Apis mellifera macedonica in the Balkan Peninsula based on microsatellite DNA polymorphism. Journal of Apicultural Research, 53(2), 288-295.
