# Supplementary material for: Authoritative subspecies diagnosis tool for European honey bees based on ancestry informative SNPs
Source: BMC Genomics. 2021 Feb 3;22:101. doi: 10.1186/s12864-021-07379-7 (PMC7860026; doi:10.1186/s12864-021-07379-7)
Supplement: Supplementary file 9 — Additional file 9: Table S2. Pool sequencing and variants statistics. [file 12864_2021_7379_MOESM9_ESM.xlsx]

## Sheet: raw_data
Table S2. (xlsx) Pool sequencing and variant statistics.
Seq pool name	forwards	Accession NCBI	Raw reads	Trimmed reads	Mapped reads	Genome coverage	Putative #SNPs
ibe_esp_eus	130870173	SAMN16277072	261740346	259770184	198419669	108.654	488527
ibe_esp_west_prt	83956008	SAMN16277073	167912016	165520746	117846662	64.654	477646
ibe_esp_north	95050501	SAMN16277074	190101002	186080368	141046544	77.5277	493527
ibe_esp_south	73766548	SAMN16277075	147533096	140426270	106581967	58.4377	518747
mel_irl	94586847	SAMN16277076	189173694	181203558	128894786	70.5848	512125
mel_rus	101717129	SAMN16277077	203434258	197755940	147369697	80.9685	586574
mac_mkd_grc	91709167	SAMN16277078	183418334	182271839	137703876	76.0754	481604
cec_grc	86268019	SAMN16277079	172536038	167111262	127221574	70.3183	469760
car_svn_hrv	165110455	SAMN16277080	330220910	326624148	221325423	122.124	544944
lig_ita	134718069	SAMN16277081	269436138	267215706	187647726	103.547	499424
mel_dnk	189160791	SAMN16277082	378321582	373367614	283650243	155.575	478513
ada_grc	96921907	SAMN16277083	193843814	192355645	146336602	80.6731	596554
cyp_cyp	151210290	SAMN16277084	302420580	300691087	222162021	122.162	627509
car_aut_hun	144675306	SAMN16277085	289350612	286406767	214875308	118.003	590296
cau_tur_geo	101161017	SAMN16277086	202322034	200458396	147550758	80.6258	493087
mel_che	194632081	SAMN16277087	389264162	383427533	302146549	165.662	564114
rod_bgr	306591467	SAMN16277088	613182934	604095285	479943850	264.511	504081
carp_rou_mda	179963364	SAMN16277089	359926728	354708076	261495887	144.065	610461
ana_tur	218874651	SAMN16277090	437749302	427216868	333927387	182.764	489938
mel_imn	289304898	SAMN16277091	578609796	567185181	457872269	250.14	504770
rem_arm	285251471	SAMN16277092	570502942	560895578	431505764	236.391	466677
rut_mlt	196438186	SAMN16277093	392876372	383232747	317769994	173.682	799602
Total			6823876690	6708020798	5113294556	2807.15	1598885
