# Supplementary material for: Authoritative subspecies diagnosis tool for European honey bees based on ancestry informative SNPs
Source: BMC Genomics. 2021 Feb 3;22:101. doi: 10.1186/s12864-021-07379-7 (PMC7860026; doi:10.1186/s12864-021-07379-7)
Supplement: Supplementary file 10 — Additional file 10: Table S3. Distribution of selected informative SNPs across the honey bee genome. [file 12864_2021_7379_MOESM10_ESM.xlsx]

## Sheet: Sheet1
Table S3. (xlsx) Distribution of selected informative SNPs across the honey bee genome.
Linkage Group	# PCA-selected SNPs	# FST selected SNPs	Total # SNPs	Chromosome Length (bp)	Variants rate (bp)
LG1	283	153	436	29893408	68562
LG2	117	73	190	15549267	81838
LG3	111	70	181	13234341	73117
LG4	139	59	198	12718334	64234
LG5	152	64	216	14363272	66496
LG6	179	125	304	18472937	60766
LG7	148	83	231	13219345	57226
LG8	158	197	355	13546544	38159
LG9	126	61	187	11120453	59467
LG10	116	45	161	12965953	80533
LG11	169	143	312	14726556	47200
LG12	144	94	238	11902654	50011
LG13	73	65	138	10288499	74554
LG14	89	26	115	10253655	89162
LG15	101	88	189	10167229	53794
LG16	76	36	112	7207165	64349
Unplaced Contigs	-	602	602	11398207	-
Total	2181	1984	4165	231027819	64341
