# Supplementary material for: Authoritative subspecies diagnosis tool for European honey bees based on ancestry informative SNPs
Source: BMC Genomics. 2021 Feb 3;22:101. doi: 10.1186/s12864-021-07379-7 (PMC7860026; doi:10.1186/s12864-021-07379-7)
Supplement: Supplementary file 11 — Additional file 11: Table S4. Average call rate per sample for each subspecies. [file 12864_2021_7379_MOESM11_ESM.xlsx]

## Sheet: Sheet1
Table S4. (xlsx) Average call rate per sample for each subspecies.
Lineage	Subspecies	avg. call rate/sample
A-lineage	A. m. ruttneri	0.871
M-lineage	A. m. iberiensis	0.862
	A. m. mellifera	0.844
O-lineage	A. m. anatoliaca	0.873
	A. m. caucasia	0.871
	A. m. remipes	0.86
	A. m. cypria	0.842
C-lineage	A. m. carnica	0.88
	A. m. ligustica	0.856
	A. m. adami	0.894
	A. m. cecropia	0.868
	A. m. carpatica	0.882
	A. m. macedonica	0.884
	A. m. rodopica	0.877
Total average		0.869
