# Supplementary material for: Authoritative subspecies diagnosis tool for European honey bees based on ancestry informative SNPs
Source: BMC Genomics. 2021 Feb 3;22:101. doi: 10.1186/s12864-021-07379-7 (PMC7860026; doi:10.1186/s12864-021-07379-7)
Supplement: Supplementary file 12 — Additional file 12: Table S5. Accuracy statistics for the different tested models estimated using 10-fold cross validation. [file 12864_2021_7379_MOESM12_ESM.xlsx]

## Sheet: Sheet1
Table S5 (xlsx). Accuracy statistics for the different tested models estimated using 10-fold cross validation: Decision Tree Classifier (CART), K Neighbors Classifier (KNN), Linear Discriminant Analysis (LDA), Logistic Regression (LR), Gaussian NB (NB), Random Forest Classifier (RF), Support vector machines (SVM) and linear Support Vector Classification (SVC).
Model	count	mean	std	min	Max
SVC	10	0.992	0.008	0.981	0.998
LR	10	0.99	0.008	0.974	0.997
SVM	10	0.987	0.012	0.967	0.996
LDA	10	0.972	0.008	0.961	0.988
RF	10	0.97	0.016	0.948	0.993
NB	10	0.898	0.016	0.873	0.915
KNN	10	0.888	0.022	0.852	0.921
CART	10	0.886	0.022	0.858	0.921
